# Supplementary material for: Genetic and microenvironmental intra-tumor heterogeneity impacts colorectal cancer evolution and metastatic development
Source: Commun Biol. 2022 Sep 9;5:937. doi: 10.1038/s42003-022-03884-x (PMC9463147; doi:10.1038/s42003-022-03884-x)
Supplement: Supplementary file 4 — Supplementary Data 1 [file 42003_2022_3884_MOESM4_ESM.xlsx]

## Sheet: Description
Source Data Figure 1	Clinical and Genetic features of 112 early-stage primary CRC samples.
Source Data Figure 2	Genetic biomarker signatures for genetic ITH
Source Data Figure 3	Microenvironment Composition and Intra-Tumor Heterogeneity of CRC of 112 early-stage primary CRC
Source Data Figure 4	Transcriptional biomarker signatures for genetic ITH
Source Data Figure 5	Copy number variations and Metastatic potential
Source Data Figure 6	Copy number variations in paired primary-metastasis samples

## Sheet: Figure1
CRC Sample ID	MetPot	TumorStage	PrimarySide	CMS	MSI	SSMs	SSMs_clonal	SSMs_subclonal	CNVs	CNVs_clonal	CNVs_subclonal	ShI_expands	ShI_phyloWGS	ShI_Exp
CR011	mCRC	II	left	Unknown	MSS	132	46	38	46	39	1	1.13965185339533	1.25860602927126	1.60127023714529
CR186	mCRC	III	rectum	CMS4	MSS	41	31	0	29	20	6	0	1.47993845350312	1.78420621631848
CR379	mCRC	III	left	CMS2	MSS	199	82	47	146	127	5	0.962329315159671	1.05262768027316	1.73155079458989
CR438	mCRC	II	right	Unknown	MSI-H	2249	95	1310	80	38	30	2.49334871362187	1.24354628839239	1.79754959110044
CR512	mCRC	III	left	CMS4	MSS	155	81	8	63	50	9	0.956767853216811	0.612244856578278	1.93652531995041
CR566	mCRC	II	left	CMS2	MSS	113	41	26	77	56	15	1.08461996855547	1.65527923795537	1.81869037684062
CR585	mCRC	II	other	CMS4	MSS	94	25	37	96	59	24	0.94548793488424	1.33692534165589	2.0479966932466
CR366	mCRC	III	right	CMS2	MSS	168	88	6	39	24	11	0.832294718562649	0.948225062613824	1.65849417490662
CR563	mCRC	III	left	CMS1	MSI-H	2396	25	1516	23	17	4	2.18348098900171	0.957656752283314	1.53391488799487
CR574	mCRC	III	left	CMS2	MSS	76	30	19	52	44	4	1.17953860157653	1.04824776241637	1.61268585740172
CR663	mCRC	II	right	CMS4	MSI-H	1544	15	942	18	10	7	1.02610461674492	1.76062967866723	1.83805622045517
CR678	mCRC	III	left	CMS2	MSS	126	57	12	31	13	17	1.05467487370509	1.72529522535909	1.63587639701069
CR698	mCRC	III	right	CMS4	MSI-H	3002	21	1812	20	16	1	2.13746882298798	1.28670121937173	2.43072730586974
CR725	mCRC	III	other	CMS4	MSI-H	2587	31	1573	13	3	6	2.17441504244417	1.51597736839019	2.05911393443752
CR733	mCRC	III	right	CMS3	MSI-H	1925	46	1125	8	2	5	2.41584709055039	1.32306241362086	1.77977022194197
CR736	mCRC	II	right	CMS1	MSI-H	1372	46	818	15	8	5	2.06269973316989	1.28901587588551	1.57253074245315
CR758	mCRC	III	left	CMS2	MSS	312	57	141	18	16	0	0.668506228800492	0.615302626970082	1.81272367391175
CR766	mCRC	III	right	CMS2	MSS	85	45	15	14	12	0	0.691445718217792	1.07995038845369	2.01486011822229
CR781	mCRC	III	other	CMS3	MSS	423	225	36	50	28	14	1.64156962808835	1.28555280679125	2.04896722803479
CR525	mCRC	III	rectum	CMS4	MSS	229	41	101	38	27	5	1.51500078660316	1.0720462535852	1.88064748252408
CR245	nmCRC	III	right	CMS1	MSI-H	1801	79	1008	22	5	12	2.14988145918606	1.3698814158881	2.12025574308969
CR256	nmCRC	II	right	CMS3	MSI-H	3840	2	2358	14	11	0	1.89356628024335	1.36912323208764	2.04189996695038
CR308	nmCRC	II	right	CMS3	MSI-H	1190	23	719	21	16	3	1.72034294132104	1.05900623309191	2.08064331050576
CR310	nmCRC	II	right	CMS1	MSI-H	2381	216	1250	20	15	3	2.03800293380216	1.26720650015262	2.28917153174014
CR318	nmCRC	II	left	CMS2	MSS	210	28	116	51	40	3	1.39872118881491	1.51788497898493	1.86064898351489
CR350	nmCRC	III	right	CMS4	MSI-H	851	183	328	23	6	16	1.93031204704258	1.01802038725819	2.16393548860137
CR353	nmCRC	II	right	CMS2	MSS	219	51	95	47	35	1	1.87077893110426	0.692735742769762	1.61165134753181
CR354	nmCRC	II	right	CMS3	MSI-H	3188	79	1931	21	13	4	2.26156840601459	1.40344055287081	1.9586140254613
CR355	nmCRC	III	left	CMS4	MSS	87	58	0	21	16	0	0	0.668851754041139	1.98199690362431
CR359	nmCRC	III	rectum	CMS4	MSS	214	49	101	21	15	3	1.99276328035229	1.21142733878389	2.13895143216097
CR362	nmCRC	II	left	CMS3	MSI-H	2637	1034	572	11	10	0	2.22848382970276	0.948265601389902	1.76213402884047
CR368	nmCRC	II	right	CMS2	MSS	190	50	67	36	28	1	1.41635170351682	1.41880710950868	1.51515808008795
CR371	nmCRC	III	right	CMS4	MSS	157	56	40	42	35	6	1.75302942193697	1.26976168866623	1.91190262097066
CR376	nmCRC	II	right	CMS2	MSS	167	94	8	60	46	7	1.1022403167158	1.03217036519306	1.69666053009525
CR401	nmCRC	III	other	CMS4	MSI-H	2331	931	505	13	3	7	2.58877429015729	1.530002852875	2.08173226427675
CR407	nmCRC	III	left	CMS4	MSS	94	12	52	21	15	1	1.013485682634	1.51850198763366	1.70118725474352
CR418	nmCRC	II	left	Unknown	MSS	158	98	5	21	18	1	0.577629638716229	1.07114394772976	1.74028726762994
CR421	nmCRC	III	right	CMS4	MSI-H	1473	37	891	14	8	3	1.62527352015684	0.692579208460424	2.22373808795776
CR431	nmCRC	II	left	CMS2	MSS	247	66	96	24	19	2	1.52248452992361	1.21807149170021	1.77294409713898
CR440	nmCRC	II	left	CMS2	MSS	180	32	94	57	35	14	1.81580615157876	NA	1.86770018575069
CR446	nmCRC	III	right	CMS1	MSI-H	2295	580	855	8	3	3	2.73042771484008	1.10682914249561	1.67816830244398
CR454	nmCRC	III	left	CMS3	MSS	179	71	35	29	22	5	1.54073902256031	1.12472721316887	1.68072480510008
CR455	nmCRC	II	right	CMS1	MSI-H	6705	914	3354	30	9	17	2.49522724336338	NA	2.13781468082738
CR479	nmCRC	II	right	CMS1	MSI-H	2203	47	1304	37	24	3	2.06843599989887	1.07852911702529	2.08523515379865
CR535	nmCRC	II	right	CMS1	MSI-H	1779	160	932	17	8	4	1.41876965427163	1.08499622860901	2.20687200371449
CR543	nmCRC	II	other	CMS1	MSI-H	1616	94	901	15	8	3	1.64999510202537	1.42329675009399	2.32649852825756
CR560	nmCRC	III	right	CMS1	MSI-H	1526	408	515	28	12	12	1.90206576813535	1.09250731354773	2.15108858367746
CR562	nmCRC	II	left	CMS2	MSS	145	62	25	27	20	3	1.33374335564803	1.05724202215769	1.6842492661855
CR564	nmCRC	II	right	CMS1	MSI-H	1112	307	370	11	5	4	1.9227088931388	1.02179881125657	1.91172882208158
CR568	nmCRC	II	right	Unknown	MSI-H	1626	24	969	20	9	9	2.00930468442924	1.45891103825964	1.9587072036494
CR581	nmCRC	III	left	CMS3	MSS	133	36	48	43	34	3	1.94631433167336	1.60449792432407	1.86873248668282
CR631	nmCRC	II	right	CMS3	MSI-H	2947	147	1696	20	11	5	2.14719266515235	1.71382582425004	2.03417294526447
CR643	nmCRC	III	left	CMS1	MSI-H	1727	256	821	25	8	14	2.37506045826366	1.36909979988758	1.86741441752787
CR649	nmCRC	II	right	CMS2	MSS	134	36	56	23	19	0	1.46052617747446	0.688897252044119	1.78957163547161
CR662	nmCRC	II	right	CMS4	MSI-H	1777	255	870	19	17	0	2.09255468943276	1.06793183190526	2.08266492777246
CR666	nmCRC	II	left	CMS2	MSS	104	27	38	37	33	1	1.38342265457108	1.53088862886694	1.88167225961049
CR667	nmCRC	III	left	CMS2	MSS	176	32	95	55	36	13	1.5638317646761	1.53327922766216	1.62104460054246
CR674	nmCRC	III	other	Unknown	MSS	102	57	8	22	18	2	0.886293551950864	1.20092065084153	1.94842425291722
CR677	nmCRC	II	left	CMS2	MSS	134	71	4	31	26	1	0.424456514449324	1.35999304102944	1.58529727753319
CR682	nmCRC	III	right	CMS1	MSI-H	2037	962	363	27	10	13	1.94403522778059	1.7316299930133	1.76904284307539
CR694	nmCRC	II	right	CMS2	MSS	241	103	58	30	21	2	1.8647858474111	1.30023312340322	1.57867261679111
CR697	nmCRC	III	left	CMS2	MSS	136	78	8	11	5	3	0.871742676347276	1.26184321366393	1.74398784254869
CR714	nmCRC	III	right	CMS1	MSI-H	1289	473	304	31	19	9	1.61092440632108	0.597050139299599	1.82690890738015
CR719	nmCRC	II	right	CMS2	MSS	556	56	283	26	13	7	1.54135489161255	0.971463547506022	2.10514232708629
CR722	nmCRC	II	right	CMS2	MSS	309	89	110	50	32	9	1.70493555120645	1.80403229700033	1.71554996004879
CR724	nmCRC	III	left	CMS1	MSI-H	2510	120	1424	17	9	5	2.57010735374719	1.16418093717439	1.95212740630073
CR727	nmCRC	II	right	CMS1	MSI-H	1855	338	822	19	13	5	1.65996862747765	1.35480462449615	1.92781510076907
CR728	nmCRC	III	right	CMS3	MSS	19	7	3	76	69	1	1.2861720554563	1.51171880859518	1.66049638094849
CR735	nmCRC	III	right	CMS4	MSI-H	1931	450	706	8	5	2	1.82611951601931	1.2677377625302	2.23411646821523
CR741	nmCRC	II	left	CMS3	MSI-H	2006	323	891	14	10	1	2.08277341473546	1.34805103216149	1.62121394600736
CR745	nmCRC	III	right	CMS1	MSI-H	1249	112	672	15	9	2	1.36274929224505	0.937421367895371	2.18196004754208
CR747	nmCRC	II	right	Unknown	MSS	143	71	15	22	10	7	1.03480502946388	1.4559897137224	1.77098167699404
CR751	nmCRC	II	left	CMS2	MSS	104	47	13	21	14	5	1.10888574796939	1.05442308083009	1.89645179873076
CR761	nmCRC	II	left	CMS3	MSS	253	52	92	14	10	1	1.83982719832377	0.930776451707797	1.51832911806774
CR764	nmCRC	III	right	CMS1	MSI-H	1837	101	1013	21	17	1	2.11099165145853	0.96774676997874	1.92974873051908
CR790	nmCRC	II	right	CMS4	MSI-H	2057	148	1129	19	4	13	1.44152803520667	0.654540300557673	1.9925824615851
CR791	nmCRC	II	right	Unknown	MSS	166	103	9	29	23	2	0.535577841728329	0.669520514609591	1.89409871630502
CR794	nmCRC	III	right	Unknown	MSS	51	24	2	16	11	2	0	1.44219203278991	2.38494431100328
CR798	nmCRC	III	right	CMS2	MSS	167	20	83	13	11	0	1.3413939642929	1.49314420166498	1.82567716510059
CR799	nmCRC	II	right	CMS2	MSS	7098	2019	2819	16	5	8	2.46477459527346	NA	1.7265138809191
CR800	nmCRC	II	right	Unknown	MSS	210	45	86	62	57	0	1.44448782312882	1.48472855621814	1.85413883861408
CR801	nmCRC	II	left	CMS2	MSS	100	9	64	22	15	1	1.27416037958724	1.45198897347947	1.87127425369682
CR802	nmCRC	III	left	Unknown	MSI-H	1511	314	670	12	5	5	2.13991971708555	1.52961625637137	1.7709139142583
CR804	nmCRC	II	right	Unknown	MSI-H	617	272	98	16	6	8	1.76793851733937	1.58362608535482	1.9475556488472
CR808	nmCRC	II	right	Unknown	MSI-H	1975	158	1069	7	2	2	2.30632948298702	1.34059127172915	2.16337045619357
CR335	nmCRC	II	rectum	CMS2	MSS	268	111	47	36	16	16	1.39857873028519	1.38571896465393	1.58469203392173
CR339	nmCRC	II	right	CMS2	MSS	247	62	87	28	24	1	1.70742852684265	1.31902117954256	1.61498989242099
CR389	nmCRC	II	left	CMS2	MSS	180	68	51	16	11	3	1.05142169023663	1.51236731360544	1.78826247804176
CR539	nmCRC	III	right	Unknown	MSS	109	62	18	26	22	3	1.15695735451696	1.17332354393279	1.84299172279061
CR600	nmCRC	II	left	CMS2	MSS	67	14	18	22	14	0	0.676045960483921	1.58864098717995	1.87560921485267
CR607	nmCRC	II	right	CMS2	MSS	245	39	116	22	16	2	1.19993818843693	1.2594792303016	1.80186920969708
CR613	nmCRC	II	left	CMS4	MSS	166	87	24	50	38	1	1.5718613948792	1.67364714197757	1.81211524064937
CR617	nmCRC	III	right	CMS2	MSS	120	55	15	51	42	2	1.56668180338033	0.885899496770794	2.00771521765882
CR622	nmCRC	III	left	CMS2	MSS	224	36	101	52	46	2	1.85445708802214	1.5234787786812	1.72063606713864
CR671	nmCRC	II	rectum	CMS2	MSS	190	28	89	59	51	2	1.37410803043371	1.61143862477248	1.7834688046703
CR818	nmCRC	II	right	CMS2	MSS	131	78	11	41	24	12	0.933732523128271	1.05970163225879	1.67327522351656
CR820	nmCRC	II	right	CMS2	MSS	34	0	0	19	13	2	NA	0.956754959611919	1.70885468825576
CR326	nmCRC	III	right	CMS1	MSI-H	1986	129	1121	27	21	2	2.24002461503232	1.07760012515143	1.82393166563111
CR330	nmCRC	II	right	Unknown	MSI-H	1189	55	669	46	44	0	2.0283207349777	1.06001276059002	2.21776776459613
CR331	nmCRC	II	right	CMS4	MSI-H	5466	527	2910	27	16	7	2.66832612625489	1.07964382774885	2.35008757701475
CR336	nmCRC	II	right	CMS1	MSI-H	262	25	130	14	10	2	2.13092402064855	1.0340823679651	2.10749722213468
CR337	nmCRC	II	right	Unknown	MSI-H	11110	815	6164	18	14	0	1.53500522283143	NA	2.17412204235768
CR340	nmCRC	III	right	CMS1	MSI-H	1917	230	970	22	10	8	2.38192875696098	0.685457077040228	1.96791538297215
CR559	nmCRC	II	right	CMS1	MSI-H	484	157	146	34	26	6	2.55200384693544	1.15225294123652	1.89325599981043
CR592	nmCRC	II	right	CMS1	MSI-H	2363	976	437	24	5	15	2.38698971334674	1.4682792921658	1.91410445814666
CR593	nmCRC	II	right	Unknown	MSI-H	4745	1814	1071	36	7	25	2.34268479682032	1.08434550928748	1.72356234040298
CR616	nmCRC	II	right	CMS1	MSI-H	2059	97	1142	44	22	16	2.46825665306111	1.33902159379988	1.72720246276672
CR626	nmCRC	III	right	CMS1	MSI-H	2178	175	1168	35	12	18	2.58885388594161	1.37211216857965	2.00204936978418
CR816	nmCRC	II	right	CMS1	MSI-H	1423	476	390	12	9	2	2.36831672811593	1.33124792436548	1.89325536018446
CR827	nmCRC	III	right	CMS1	MSI-H	3226	314	1731	33	29	2	2.7227902653004	0.924510907649557	1.94227216598912
CR836	nmCRC	II	right	Unknown	MSS	187	83	26	20	15	1	1.36166792355852	1.28910573584624	2.41716928591567
CR840	nmCRC	II	right	Unknown	MSI-H	3518	1637	535	35	4	26	2.52349278302228	1.47696633725256	1.62594326084882

## Sheet: Figure2a
	all samples	CMS1	CMS2	CMS3	CMS4	MSI-H	MSS	left	right
ExplainedVariance	0.678949	0.856022	0.862209	0.999035	0.588341	0.684358	0.816979	0.736958	0.746838
BRAF_SSMs	0.154214	0	0	0.0719884	0	0	0	0	0
GLI1_SSMs	0.0303072	0	0	0	0	0.0494085	0	0	0.177931
KIAA1549_SSMs	0.147158	0	0	0	0	0	0	0	0.151955
BMPR2_SSMs	0.147565	0	0	0	0	0	0	0	0.0987792
FAT3_SSMs	0.0341377	0	0	0	0	0	0	0	0
DAPK1_SSMs	0.197684	0	0	0	0	0.105669	0	0	0.19259
NR5A1_SSMs	0	0	0	0	0	0.00984754	0	0	0
EPHA3_SSMs	0.0293122	0	0	0	0	0	0	0	0
ASH1L_SSMs	0.0747518	0.11641	0	0	0	0	0	0	0.171908
CREBBP_SSMs	0.0469541	0	0	0	0	0	0	0	0.0294346
SOS1_SSMs	0	0	0	0.044942	0	0	0	0	0
PCM1_SSMs	0	0	0	0	0	0	0	0	0.0342008
MECOM_SSMs	0.00221887	0	0	0	0.066504	0	0	0	0
SEC63_SSMs	0.0841559	0	0	0	0	0	0	0	0
MUC5B_SSMs	0.050521	0	0	0	0	0	0	0	0.0118678
BRCA2_SSMs	0.0211727	0	0	0	0	0	0	0	0
FANCA_SSMs	0	0	0	0	0	0	0	0	0.136729
POLE_SSMs	0	0.0621381	0	0	0	0.164624	0	0	0
LRP1_SSMs	0.0222897	0.0106143	0	0	0	0	0	0	0.0395644
KDM6B_SSMs	0.0129313	0	0	0	0	0	0	0.198657	0
CDH1_SSMs	0	0	0	0	0	0.0412667	0	0	0
KRIT1_SSMs	0	0	0	0	0	0.117057	0	0	0.216044
POSTN_SSMs	0	0	0	0	0	0	0	0	0.0135539
KCNQ1_SSMs	0	0	0	0	0	0	0	0	0.0838752
HDAC4_SSMs	0	0	0	0	0.30217	0	0	0	0
BLM_SSMs	0	0	0	0	0	0.0209289	0	0	0
COL18A1_SSMs	0	0	0	0	0.0246306	0	0	0	0
ADAMTS9_SSMs	0	0	0	0	0	0	0	0.227674	0
TCF7L1_SSMs	0	0	0	0	0	0.0358766	0	0	0
PTPRC_SSMs	0	0	0	0	0	0	0	0	0.064915
IDH1_SSMs	0	0	0	0	0	0	0	0	0.310432
VCAM1_SSMs	0.13378	0	0	0	0	0.0177689	0	0	0.0658919
MLLT3_SSMs	0	0	0	0	0	0	0	0	0.143757
FES_SSMs	0	0.0820225	0	0	0	0	0	0	0
SFRP4_SSMs	0.10119	0.076622	0	0	0	0.0217644	0	0	0
CRTC2_SSMs	0	0	0	0	0	0	0	0	0.0881931
DLEC1_SSMs	0.160576	0	0	0	0	0	0	0	0
GATA2_SSMs	0	0	0	0	0	0	0	0	0.0892172
CCKBR_SSMs	0	0	0	0	0	0	0	0	0.122581
LRIG1_SSMs	0	0	0	0	0	0	0	0	0.0672666
PROX1_SSMs	0	0	0	0	0	0	0	0	0.0278534
NOTCH3_SSMs	0.071287	0	0	0	0	0	0	0	0.0379194
JAG1_CNVs	0	0	0	0	0	0	0.0783248	0	0
HOXA10_CNVs	0	0	0	-0.0910048	0	0	0	0	-0.144615
KMT2C_SSMs	0.0419636	0	0.00182772	0	0	0	0.0481233	0.211711	0
KMT2D_SSMs	0	0	0	0	0.0897527	0	0	0	0
FAT2_SSMs	0	0.157861	0	0	0	0	0	0.153932	0
MSH6_SSMs	0	0.0607126	0	0	0	0	0	0.101045	0
FBXW7_SSMs	0.151503	0	0	0	0	0	0.396605	0	0
NRG1_SSMs	0.0297168	0	0	0	0	0.0508577	0	0	0
AXIN2_SSMs	0	0	0	0.00408707	0	0	0	0	0
PRDM2_SSMs	0	0.02984	0	0	0	0	0	0.24955	0
FAT1_SSMs	0	0	0	0	0	0	0	0.0679228	0
MAP2_SSMs	0	0	0.148271	0	0	0	0.103439	0.137313	0
MTOR_SSMs	0.104112	0	0	0	0	0	0	0	0
ARNT_SSMs	0.0676842	0	0	0	0	0	0	0	0
PAPPA_SSMs	0.0337869	0	0	0	0	0	0.190687	0.306775	0
FER_SSMs	0	0	0	0	0	0	0.0270884	0	0
NIN_SSMs	0	0	0	0	0.0815017	0	0	0	0
RNF213_SSMs	0	0	0	0.0675647	0	0	0	0	0
ZNRF3_SSMs	0	0	0	0.0028141	0	0	0	0	0
CACNA1E_SSMs	0	0	0	0	0	0	0	0.00584433	0
SETD2_SSMs	0	0.0263137	0	0	0	0	0	0	0
ALK_SSMs	0	0	0.00549935	0	0	0	0	0	0
SF3B1_SSMs	0	0	0.351538	0	0	0	0	0.303509	0
ERBB3_SSMs	0	0	0	0.256687	0	0	0	0	0
VCAN_SSMs	0	0	0.420731	0	0	0	0.0853206	0	0
TP53_SSMs	0	0	0.180275	0	0	0	0.263342	0	0
TRPS1_SSMs	0	0	0	0	0	0	0.123584	0	0
TCL1A_SSMs	0	0	0.0627469	0	0	0	0.109224	0	0
COL1A1_SSMs	0	0	0.0118126	0	0	0	0.0554658	0	0
ATP7B_SSMs	0	0	0	0	0	0	0.0709401	0	0
MCF2_SSMs	0	0	0.0770653	0	0	0	0	0	0
MEF2C_SSMs	0	0	0.00154492	0	0	0	0.335096	0	0
CEACAM5_SSMs	0	0	0	0	0	0	0.324064	0	0
CD99_SSMs	0	0	0.0475623	0	0	0	0	0	0
ITGA4_SSMs	0	0	0	0	0	0	0.260884	0	0
CCNB2_SSMs	0	0	0.150125	0	0	0	0	0	0
SALL4_SSMs	0	0	0	0	0	0	0.218733	0	0
SMAD4_SSMs	0	0	-0.181472	0	0	0	-0.0777059	0	0
LRP1B_SSMs	0	0	0.166491	0	0	0	0	0	0
SOD1_CNVs	0	0	0	0	0	0	-0.040853	0	0
OLIG2_CNVs	0	0	0	0	0	0	-0.00340192	0	0
TNF_CNVs	0	0.18701	0	0	0	0	0	0	0
U2AF1_CNVs	0	0	0	0	0	0	-0.212615	0	0
CD163_SSMs	0.0795122	0	0	0	0	0	0	0	0
IGF2R_SSMs	0	-0.00507524	0	0	0	0	0	0	0
RPL22_SSMs	0	0.0331472	0	0	0	0	0	0	0
RUNX2_SSMs	0	0	0	0	0	0.0579957	0	0	0
CLIP1_SSMs	0	0	0	0	0	0.0965276	0	0	0
PIK3R2_SSMs	0	0	0	0	0	-0.0709485	0	0	0
NDRG2_SSMs	0	0.106385	0	0	0	0	0	0	0
HTRA2_SSMs	0	0	0	0	0	0.0820821	0	0	0
TFAP2B_SSMs	0	0	0	0	0	0.0240628	0	0	0
ARID1A_SSMs	0	-0.0425842	0	0	0	-0.148077	0	0	0
RECQL4_SSMs	0.0729388	0	0	0	0	0	0	0	0
CHFR_SSMs	0	0	0	-0.00679817	0	-0.0422861	0	0	0
AFF4_SSMs	0	0	0	0	0	-0.0876463	0	0	0
HRAS_CNVs	0	0.052361	0	0	0	0	0	0	0
TJP1_CNVs	0	0	0	0	0	0.0620185	0	0	0
IL6_CNVs	0	0	0	-0.176575	0	0	0	0	0
OCLN_CNVs	0	0	0	0	0	0.12703	0	0	0
CD69_CNVs	0	0	0	0.0476301	0	0	0	0	0
SMAD3_SSMs	0	0	0	0	0.131859	0	0	0	0
NCOR1_SSMs	0	-0.0631069	0	0	0	0	0	0	0
BMP7_SSMs	0	0	0	0	0.0755816	0	0	0	0
IGF1R_SSMs	0	0	0	0.0120227	0	0	0	0	0
CFTR_SSMs	0.0338567	0	0	0	0	0	0	0	0
TIAM1_SSMs	0	0	0	0.0213442	0	0	0	0	0
TNFRSF10B_SSMs	0	0	0	0.0396122	0	0	0	0	0
PDLIM4_CNVs	0	0	0	0.17348	0	0	0	0	0
CD200_CNVs	0	0	0	0.0879294	0	0	0	0	0
ADAM17_SSMs	0	0	0.0153023	0	0	0	0	0	0
PIK3CA_SSMs	0	0	-0.0307192	0	0	0	0	0	0
LAMC2_CNVs	0	0	0.141941	0	0	0	0	0	0
MECP2_CNVs	0	0	-0.0438666	0	0	0	0	0	0
FOS_CNVs	0	0	-0.0172044	0	0	0	0	0	0
IKBKB_CNVs	0	0	0.00724916	0	0	0	0	0	0
ECT2_SSMs	0	0.164188	0	0	0	0	0	0	0
ARHGEF1_SSMs	0	-0.0366697	0	0	0	0	0	0	0
MTRR_SSMs	0	-0.169276	0	0	0	0	0	0	0
PTPRD_SSMs	0	0.0220436	0	0	0	0	0	0	0
PRDM16_SSMs	0	0.0710234	0	0	0	0	0	0	0
EPAS1_SSMs	0.11794	0	0	0	0	0	0	0	0
MYC_CNVs	0	-0.0140941	0	0	0	0	0	0	0
AFF3_SSMs	0.110598	0	0	0	0	0	0	0	0

## Sheet: Figure2b
	TCGA Observed ShIndex	TCGA Predicted ShIndex
TCGA.A6.2672	2.61601	1.87514
TCGA.A6.2686	2.44457	2.34093
TCGA.A6.3809	2.86631	2.2189
TCGA.A6.5661	2.59144	1.94602
TCGA.A6.5665	2.59263	2.45319
TCGA.A6.6653	2.60348	1.78276
TCGA.A6.6780	2.58115	1.49808
TCGA.AA.3492	2.47161	1.98692
TCGA.AA.3664	2.01268	1.53055
TCGA.AA.3672	2.72766	2.16888
TCGA.AA.3681	1.3049	1.52784
TCGA.AA.3715	2.73017	2.03716
TCGA.AA.3811	2.48878	1.57414
TCGA.AA.3815	2.50359	1.86924
TCGA.AA.3821	2.77939	2.33151
TCGA.AA.3833	2.13186	1.78747
TCGA.AA.3845	2.49187	1.85062
TCGA.AA.3877	2.85938	2.20806
TCGA.AA.3947	2.66456	2.34981
TCGA.AA.3949	2.70017	2.32676
TCGA.AA.3966	2.65849	1.66216
TCGA.AA.A010	2.29211	2.79939
TCGA.AA.A01P	2.60005	1.97372
TCGA.AA.A01R	2.78342	2.22997
TCGA.AA.A022	2.32099	2.28122
TCGA.AA.A02R	2.56832	1.91571
TCGA.AD.5900	2.79767	2.32683
TCGA.AD.6889	2.13414	1.91793
TCGA.AD.6895	2.67079	2.0433
TCGA.AD.A5EJ	2.78582	1.89399
TCGA.AM.5821	2.67825	1.89789
TCGA.AU.6004	2.39396	2.08694
TCGA.AY.6197	2.56832	1.62678
TCGA.AZ.4315	2.5086	2.10311
TCGA.AZ.4615	2.51961	2.11004
TCGA.AZ.6598	2.61552	1.88275
TCGA.AZ.6601	2.50267	1.93091
TCGA.CA.6718	2.64659	2.42233
TCGA.CK.4951	2.68853	2.69763
TCGA.CK.5913	2.74053	1.95804
TCGA.CK.5916	2.41377	1.67417
TCGA.CK.6746	2.22697	1.92258
TCGA.CM.4743	2.68221	1.7881
TCGA.CM.4744	2.23728	1.52784
TCGA.CM.5861	2.5754	1.80062
TCGA.CM.6171	2.48072	1.65006
TCGA.CM.6674	2.56109	1.94621
TCGA.D5.6540	2.67641	2.01774
TCGA.D5.6927	2.62311	1.9529
TCGA.D5.6928	2.52584	1.78891
TCGA.D5.6930	2.42648	2.19341
TCGA.D5.7000	1.79782	1.44762
TCGA.DM.A1HB	2.34753	2.22809
TCGA.F4.6570	2.76528	1.86469
TCGA.G4.6309	2.32209	2.05385
TCGA.G4.6586	2.6293	2.03996
TCGA.G4.6588	2.78179	2.46077
TCGA.G4.6628	2.74024	2.14615
TCGA.NH.A5IV	2.44341	2.33288
TCGA.3L.AA1B	1.8383	1.57251
TCGA.5M.AATE	2.13339	1.44762
TCGA.A6.2680	1.50278	1.37634
TCGA.A6.5656	1.46368	1.37634
TCGA.A6.6137	2.14329	1.52784
TCGA.A6.6650	2.00007	1.57402
TCGA.AA.3495	1.54694	1.37634
TCGA.AA.3506	2.08346	1.37634
TCGA.AA.3509	0.453059	1.4183
TCGA.AA.3530	1.9045	1.39863
TCGA.AA.3660	1.96736	1.37634
TCGA.AA.3667	1.97554	1.37634
TCGA.AA.3673	0.269835	1.37634
TCGA.AA.3675	1.13749	1.52784
TCGA.AA.3678	1.54565	1.37634
TCGA.AA.3685	2.13386	1.37634
TCGA.AA.3697	2.14576	1.37634
TCGA.AA.3819	2.27321	1.37634
TCGA.AA.3831	1.59041	1.52784
TCGA.AA.3846	1.67203	1.4183
TCGA.AA.3855	2.21823	1.60816
TCGA.AA.3856	1.66638	1.37634
TCGA.AA.3858	1.76225	1.37634
TCGA.AA.3875	1.96863	1.37634
TCGA.AA.3955	2.02627	1.37634
TCGA.AA.3956	1.93764	1.61423
TCGA.AA.3968	1.71904	1.37634
TCGA.AA.3971	1.38118	1.4183
TCGA.AA.3975	2.08812	1.49428
TCGA.AA.3976	1.9965	1.47338
TCGA.AA.3979	0.364289	1.52784
TCGA.AA.3982	1.70486	1.41012
TCGA.AA.3986	1.85694	1.57402
TCGA.AA.A017	1.37351	1.37634
TCGA.AA.A01I	2.13178	1.41047
TCGA.AA.A01S	0.346005	1.37634
TCGA.AA.A01T	1.88296	1.37634
TCGA.AA.A01X	1.78901	1.37634
TCGA.AA.A02W	2.0736	1.37634
TCGA.AA.A03J	2.04154	1.37634
TCGA.AD.6888	1.71135	1.48045
TCGA.AD.A5EK	1.47817	1.42686
TCGA.AU.3779	2.04193	1.4183
TCGA.AY.4071	2.14031	1.51012
TCGA.AZ.6608	1.89491	1.37634
TCGA.CA.5256	1.45847	1.42686
TCGA.CA.6715	0.666452	1.37634
TCGA.CA.6716	1.76139	1.60816
TCGA.CK.5912	0.951745	1.37634
TCGA.CK.5914	2.13677	1.37634
TCGA.CK.5915	1.53212	1.37634
TCGA.CM.4750	1.77364	1.72402
TCGA.CM.4752	1.85129	1.60677
TCGA.CM.5864	1.93647	1.55763
TCGA.CM.6161	1.98771	1.44861
TCGA.CM.6164	1.58478	1.37634
TCGA.CM.6166	1.21712	1.39863
TCGA.D5.5540	0.888954	1.41047
TCGA.D5.5541	1.44153	1.37634
TCGA.D5.6532	2.00344	1.37634
TCGA.D5.6537	1.23425	1.37634
TCGA.D5.6538	1.65975	1.45585
TCGA.DM.A0X9	2.07961	1.45237
TCGA.DM.A1D0	1.91798	1.40565
TCGA.DM.A1D7	2.13487	1.55986
TCGA.DM.A1DB	0.706006	1.37634
TCGA.DM.A282	1.34478	1.40605
TCGA.DM.A28C	1.4147	1.57251
TCGA.DM.A28E	1.39282	1.37634
TCGA.DM.A28F	2.29814	1.37634
TCGA.F4.6808	2.15781	1.57086
TCGA.G4.6293	1.07745	1.52784
TCGA.G4.6295	2.1542	1.40664
TCGA.G4.6307	1.25965	1.51012
TCGA.G4.6626	2.14894	1.52349
TCGA.NH.A50T	1.70217	1.69592
TCGA.NH.A8F7	1.98305	1.41047
TCGA.QL.A97D	1.80219	1.59519
TCGA.SS.A7HO	2.13695	1.53691
TCGA.T9.A92H	2.15137	1.60816
TCGA.4N.A93T	1.25766	1.71821
TCGA.4T.AA8H	1.90863	1.37634
TCGA.AA.3502	2.09784	1.41047
TCGA.AA.3663	2.72371	2.10631
TCGA.AA.3818	2.0452	1.64955
TCGA.AA.3851	1.29964	1.37634
TCGA.AA.3852	2.06419	1.60259
TCGA.AA.3854	1.98653	1.56461
TCGA.AA.3861	1.9468	1.40565
TCGA.AA.3864	2.52081	1.95635
TCGA.AA.3994	2.04245	1.37634
TCGA.AA.A01V	1.47879	1.37634
TCGA.AA.A024	2.11466	1.52784
TCGA.AA.A02O	1.92954	1.56337
TCGA.AA.A02Y	1.53475	1.48693
TCGA.AA.A03F	1.22554	1.52784
TCGA.AY.6386	1.7034	1.52784
TCGA.AY.A71X	1.17632	1.4183
TCGA.AZ.4313	2.41881	1.74663
TCGA.AZ.5407	1.75364	1.37634
TCGA.AZ.6599	2.27678	1.49498
TCGA.CA.5255	0.558541	1.37634
TCGA.CA.5796	1.15306	1.37634
TCGA.CK.6747	1.45977	1.67812
TCGA.CM.4746	2.54902	1.47851
TCGA.D5.6530	2.37469	1.87404
TCGA.D5.6920	1.41084	1.45585
TCGA.DM.A1D4	1.5482	1.51459
TCGA.DM.A1D6	1.11608	1.37634
TCGA.DM.A280	1.65368	1.51166
TCGA.DM.A28G	1.69684	1.55751
TCGA.DM.A28K	1.42808	1.37856
TCGA.DM.A28M	1.36822	1.51873
TCGA.F4.6856	2.67151	1.98419
TCGA.G4.6320	2.64747	1.93665
TCGA.G4.6321	1.60005	1.53055
TCGA.G4.6322	0.902901	1.49338
TCGA.G4.6323	1.68985	1.37634
TCGA.QG.A5YX	1.03601	1.52784
TCGA.QG.A5Z2	2.69666	1.76403
TCGA.A6.2675	1.88873	1.37634
TCGA.A6.2681	1.99356	1.37634
TCGA.A6.2684	1.23967	1.37634
TCGA.A6.2685	1.27046	1.37634
TCGA.A6.3808	1.9378	1.45109
TCGA.A6.3810	1.99052	1.38927
TCGA.A6.4105	2.31277	1.48045
TCGA.A6.5657	1.47868	1.60808
TCGA.A6.5659	1.48479	1.41047
TCGA.A6.5667	1.26968	1.41858
TCGA.A6.6138	2.28734	1.37634
TCGA.A6.6649	2.22329	1.63978
TCGA.A6.6651	1.93453	1.48045
TCGA.A6.6654	2.01106	1.37634
TCGA.A6.6782	2.21892	1.37634
TCGA.A6.A566	1.96865	1.57442
TCGA.A6.A56B	2.02313	1.37634
TCGA.AA.3489	1.67869	1.37634
TCGA.AA.3496	1.64027	1.4183
TCGA.AA.3511	1.96202	1.37634
TCGA.AA.3712	2.2123	1.37634
TCGA.AA.3812	1.86596	1.44762
TCGA.AA.3814	2.21981	1.4183
TCGA.AA.3866	1.80041	1.37634
TCGA.AA.A00N	2.74429	2.48266
TCGA.AA.A01C	1.86763	1.41047
TCGA.AD.6548	1.95294	1.56198
TCGA.AZ.4308	1.50587	1.37634
TCGA.AZ.5403	1.75685	1.7078
TCGA.AZ.6605	1.54814	1.42682
TCGA.CA.5797	1.26217	1.37634
TCGA.CA.6717	2.71862	2.97251
TCGA.CA.6719	1.76501	1.37634
TCGA.CM.4748	1.23495	1.37634
TCGA.CM.5341	2.19284	1.46307
TCGA.CM.5344	1.47483	1.44802
TCGA.CM.5348	2.14467	1.43984
TCGA.CM.5349	1.82003	1.68462
TCGA.CM.5860	2.08814	1.41047
TCGA.CM.5863	1.57143	1.37649
TCGA.CM.6162	2.50318	1.6665
TCGA.CM.6165	1.80707	1.37634
TCGA.CM.6168	1.70527	1.73423
TCGA.CM.6169	1.63979	1.53055
TCGA.CM.6170	1.68849	1.37634
TCGA.CM.6676	2.25644	1.37634
TCGA.CM.6677	2.14807	1.52784
TCGA.CM.6679	1.4746	1.37634
TCGA.D5.5538	2.05328	1.37634
TCGA.D5.5539	1.70185	1.37634
TCGA.D5.6529	1.85197	1.37634
TCGA.D5.6531	2.26567	1.56198
TCGA.D5.6534	1.80946	1.64115
TCGA.D5.6536	1.41363	1.44762
TCGA.D5.6541	1.00054	1.37634
TCGA.D5.6898	1.39983	1.52784
TCGA.D5.6922	1.97843	1.53691
TCGA.D5.6924	2.21738	1.43241
TCGA.D5.6926	2.0192	1.37634
TCGA.D5.6932	1.97959	1.52349
TCGA.F4.6459	2.11907	1.37634
TCGA.F4.6460	1.83943	1.39751
TCGA.F4.6463	1.59132	1.39863
TCGA.F4.6569	1.84621	1.37634
TCGA.F4.6703	1.72418	1.5354
TCGA.F4.6805	1.50966	1.37634
TCGA.F4.6854	1.70883	1.42686
TCGA.F4.6855	1.54234	1.37634
TCGA.G4.6298	1.25224	1.51017
TCGA.G4.6302	1.05768	1.936
TCGA.G4.6310	2.04264	1.37634
TCGA.G4.6311	1.67733	1.4786
TCGA.G4.6625	1.88829	1.53389
TCGA.G4.6627	1.72853	1.37649
TCGA.NH.A50V	2.21049	1.42686
TCGA.QG.A5Z1	1.41978	1.41047
TCGA.WS.AB45	2.61675	2.44383
TCGA.A6.2679	1.7473	1.37669
TCGA.A6.4107	2.40707	1.41047
TCGA.AA.3510	2.59847	2.54302
TCGA.AA.3655	1.62834	1.37634
TCGA.AA.3666	1.8021	1.48045
TCGA.AA.3837	2.2473	1.52784
TCGA.AA.3841	1.74082	1.37649
TCGA.AA.3842	1.7163	1.37634
TCGA.AA.3850	1.89533	1.41047
TCGA.AA.3860	1.44551	1.37634
TCGA.AA.3862	1.99005	1.37634
TCGA.AA.3939	2.01547	1.42834
TCGA.AA.3950	2.44083	1.77911
TCGA.AA.3980	1.92474	1.63195
TCGA.AA.3984	2.45713	2.65074
TCGA.AA.A004	1.91847	1.37634
TCGA.AA.A01Z	0.589008	1.57479
TCGA.AY.A54L	2.15701	1.37634
TCGA.AY.A69D	2.55654	1.52525
TCGA.CA.5254	2.06847	1.37634
TCGA.CK.4950	2.04747	1.37634
TCGA.CK.6751	1.70465	1.37634
TCGA.CM.4751	1.71299	1.37634
TCGA.CM.6163	1.96051	1.41047
TCGA.CM.6172	1.23293	1.5439
TCGA.CM.6680	1.11549	1.37634
TCGA.D5.6535	2.42916	1.37634
TCGA.DM.A0XD	1.7747	1.52784
TCGA.DM.A1D9	1.52143	1.43165
TCGA.F4.6806	2.09516	1.48045
TCGA.G4.6304	2.08532	1.8555
TCGA.RU.A8FL	2.18595	1.37634

## Sheet: Figure2c
	all samples	CMS1	CMS2	CMS3	CMS4	Unknown	MSI-H	MSS	left	right
ExplainedVariance	0.56169	0	0	0.69967	0.999059	0.999064	0.805863	0.308316	0.532769	0.896851
PRDM16_SSMs	0	0	0	0	0	-0.0148869	0	0	0	0
MCF2_SSMs	0.0304783	0	0	0	0	0	0	0	0	0.0198525
MUC5B_SSMs	0.0286385	0	0	0	0	0	0.00367519	0	0	0.00501327
HAS1_SSMs	0.0893891	0	0	0	0	0	0.0735631	0	0	0.191682
CD163_SSMs	0	0	0	0	0	0	0	0	0	0.0837788
ADARB1_SSMs	-0.142505	0	0	0	0	0	-0.180496	0	0	0
TP73_SSMs	0.0376538	0	0	0	0	0	0.0543812	0	0	0
ARAF_SSMs	0.0259119	0	0	0	0	0	0	0	0	0
MCM7_SSMs	0	0	0	0	0	0	0	0	0	0.0120186
FAT4_SSMs	0	0	0	0	0	0	0	0	0	-0.0472192
L1CAM_SSMs	0	0	0	0	0	0	0	0	0	0.0422205
ZBTB7A_SSMs	-0.122435	0	0	0	0	0	0	0	0	-0.165112
DNMT1_SSMs	0	0	0	0	0	0	0.0821769	0	0	0.136955
JAK2_SSMs	0	0	0	0	0	0	0	0	0	0.00596754
DCC_SSMs	-0.178311	0	0	0	-0.224001	0	-0.178284	0	0	-0.141687
RUNX3_SSMs	0	0	0	0	0	0	0	0	0	0.0486903
ZEB1_SSMs	0	0	0	0	0	0	0	0	0	0.150646
VCAM1_SSMs	0	0	0	0	0	0	0	0	0	0.0142214
CCM2_SSMs	-0.121543	0	0	0	0	0	0	0	0	-0.201914
PARK7_SSMs	-0.0122003	0	0	0	0	0	-0.0228279	0	0	0
HYAL1_SSMs	-0.0506683	0	0	0	0	0	-0.0234918	0	0	-0.144124
WNT5B_SSMs	0	0	0	0	0	0	0	0	0	-0.0424403
ELK3_SSMs	0	0	0	0	0	0	0	0	0	0.011127
BCAS1_SSMs	0	0	0	0	0	0	0	0	0	0.0138563
ARHGEF12_SSMs	0	0	0	0	0	0	0.0749699	0	0	0.0330364
PAX2_SSMs	0	0	0	0	0	0	0	0	0	0.0102619
GAS7_SSMs	-0.033519	0	0	0	0	0	0	0	0	-0.107291
KAT6A_SSMs	0	0	0	0	0	0	0	0	0	0.101886
PKD1_SSMs	0	0	0	0	0	0	0.0818907	0	0	0
PDGFRB_SSMs	0	0	0	0	0	0	0	0	0	-0.060441
ALK_SSMs	0.0472972	0	0	0	0	0	0	0	0	0.178867
KRT5_SSMs	0.0728416	0	0	0	0	0	0.0540698	0	0	0.258713
TPX2_SSMs	-0.0220784	0	0	0	0	0	0	0	0	-0.0258832
IRS2_SSMs	0	0	0	0	0	0	0	0	0	-0.0470164
LIG4_SSMs	0	0	0	0	0	0	0	0	0	0.0125541
APC_SSMs	-0.00885291	0	0	-0.127179	0	-0.0688734	0	0	0	0
STIM1_SSMs	0.00209742	0	0	0	0	0	0.0167081	0	0	0.101191
CXADR_SSMs	0	0	0	0	0	0	0	0	0	-0.0470191
CXCL12_SSMs	0	0	0	0	0	0	0	0	0	0.161168
ERCC3_SSMs	0	0	0	0	0	0	0	0	0	-0.0249065
SMAD3_SSMs	0	0	0	0	0	0	0	0	0	0.233499
ACCS_SSMs	0	0	0	0	0	0	0	0	0	-0.20233
IL4R_SSMs	0	0	0	0	0	0	0.0693403	0	0	0.223305
EPHX1_SSMs	0	0	0	0	0	0	0	0	0	-0.041442
PTPN6_SSMs	0	0	0	0	0	0	0	0	0	0.0582375
IDO1_CNVs	0	0	0	0	0	0	0	0	0	-0.0427658
AR_CNVs	0	0	0	0	0	0	0	0	-0.0170823	0
PLAT_CNVs	0	0	0	0.0300425	0	0	0	0	0	0
ADAM9_CNVs	0	0	0	0	0	0	0	0	0	-0.00216982
GSTT2_CNVs	0	0	0	0	0	0	0	0	0	0.0368984
RBPJ_CNVs	0	0	0	0	0	0	0	0	0	-0.388641
KRAS_SSMs	-0.0253406	0	0	0	0	-0.0304569	0	0	0	0
RAG1_SSMs	0	0	0	-0.0456333	0	0	0	0	0	0
TLR9_SSMs	0	0	0	0	0	0	0	0	-0.103899	0
ROR2_SSMs	0	0	0	0	0.177481	0	0	0	0	0
PDGFD_SSMs	0	0	0	0	0	0	0	0	-0.134867	0
ADAMTS9_SSMs	0	0	0	-0.0819902	0	0	0	0	-0.0230513	0
FASN_SSMs	0	0	0	0	0	0.147837	0	0	0	0
JUN_SSMs	0	0	0	0	0.0485091	0	0	0	0	0
PDGFRA_SSMs	0	0	0	0	0	-0.104199	0	0	0	0
TCF7L2_SSMs	0	0	0	0	-0.101217	0	0	0	-0.0656462	0
NTRK1_SSMs	-0.0443572	0	0	0	0	0	0	0	0	0
WRN_SSMs	0.0625475	0	0	0	0	0	0	0	0	0
HOXB7_SSMs	0.190483	0	0	0	0.0110168	0	0.143774	0	0.0677427	0
SERPINC1_SSMs	0.0383367	0	0	0	0	0	0	0	0	0
RAP1GAP_SSMs	0	0	0	0	0	0	-0.0391121	0	0	0
FANCM_SSMs	0	0	0	0	0	0	0.0405676	0	0	0
COL18A1_CNVs	-0.0931375	0	0	0	0	0	0	0	0	0
ADAMTS1_CNVs	0	0	0	0	0	0	0	-0.135936	-0.126671	0
CD99_CNVs	0	0	0	0	0	0	0	0	-0.00584071	0
SSX2_CNVs	0	0	0	-0.0302819	0	0	0	0	0	0
CDK1_CNVs	0	0	0	0	0	0	0	0	0.0479739	0
FBXW7_SSMs	0	0	0	0	0	0	0	-0.08402	0	0
MUC16_SSMs	0	0	0	0	0	0	0	-0.0026771	0	0
BCHE_SSMs	0	0	0	0	0	0	0	0.0257047	0	0
FLT4_SSMs	-0.052553	0	0	0	0	0	0	0	0	0
AXIN2_SSMs	0	0	0	0	0	0	0	-0.113123	0	0
SPECC1_SSMs	0	0	0	0	0	0	0	0.0823937	0	0
KIF14_SSMs	0	0	0	0	0	0	0	0.0201601	0	0
BRAF_SSMs	0	0	0	0	0.0298071	0	0	0	0	0
CKAP4_SSMs	0	0	0	0	0.117458	0	0	0	0	0
MCC_SSMs	0	0	0	0	0.0151696	0	0	0	0	0
TRPM2_SSMs	0	0	0	0	0	0.0799711	0	0	0	0
NFKB1_CNVs	0	0	0	0	0	-0.0241978	0	0	0	0
CASP3_CNVs	-0.0306566	0	0	0	0	0	0	0	0	0
ETV4_SSMs	-0.0899838	0	0	0	0	0	-0.126325	0	0	0
TMC8_SSMs	0	0	0	0	0	0	0.0104301	0	0	0
NTRK3_SSMs	0	0	0	0	0	0	0.0473953	0	0	0
ITGA1_SSMs	0	0	0	0	0	0	0.0225631	0	0	0
EXT2_SSMs	0	0	0	0	0	0	-0.0206349	0	0	0
GPER1_SSMs	0	0	0	0	0	0	0.0943786	0	0	0
HOXC13_SSMs	0	0	0	0	0	0	0.0246598	0	0	0
SLC43A1_SSMs	0	0	0	0	0	0	0.050924	0	0	0
BRCA2_CNVs	0	0	0	0	0.267535	0	0	0	0	0
CD69_CNVs	0	0	0	0	0.107531	0	0	0	0	0
TFRC_SSMs	0	0	0	0	0	-0.0502095	0	0	0	0
FOXO3_SSMs	0	0	0	0	0	-0.00369548	0	0	0	0
EPHA1_SSMs	0	0	0	0	0	-0.0109402	0	0	0	0
SREBF1_SSMs	0	0	0	0	0	-0.0019988	0	0	0	0
APOB_SSMs	0	0	0	0	0	0.0218855	0	0	0	0
ABL2_SSMs	0	0	0	0	0	0.00754379	0	0	0	0
MN1_SSMs	0	0	0	0	0	0.146131	0	0	0	0
PCDH10_SSMs	0	0	0	0	0	-0.0324519	0	0	0	0
UGT2B17_CNVs	0	0	0	0	0	-0.1549	0	0	0	0
LRP1_CNVs	0	0	0	0	0	-0.280803	0	0	0	0
FOS_CNVs	0	0	0	0	0	0.0232484	0	0	0	0
MDM2_CNVs	0	0	0	0	0	-0.0116242	0	0	0	0
CD55_CNVs	0	0	0	0	0	-0.202447	0	0	0	0
ST5_SSMs	0.00653061	0	0	0	0.475479	0	0	0	0	0
BMP7_SSMs	0	0	0	0	0.0762663	0	0	0	0	0
CIC_SSMs	0	0	0	0	-0.0876597	0	0	0	0	0
ATM_SSMs	0	0	0	0	0.0961282	0	0	0	0	0
PAPPA_SSMs	0	0	0	0	0.0617149	0	0	0	0	0
NR3C2_SSMs	0	0	0	0	-0.0596992	0	0	0	0	0
MYC_CNVs	0	0	0	0	-0.279984	0	0	0	0	0
CD40_CNVs	0	0	0	0	0.0487909	0	0	0	0	0
CD40_SSMs	0	0	0	-0.0328296	0	0	0	0	0	0
KIT_SSMs	0	0	0	0.0909727	0	0	0	0	0	0
TP53_CNVs	0	0	0	-0.0116968	0	0	0	0	0	0
BAG3_CNVs	-0.124944	0	0	0	0	0	0	0	0	0
CAMTA1_SSMs	0.0472483	0	0	0	0	0	0	0	0	0

## Sheet: Figure2d
	TCGA Nr Subclones	TCGA Predicted ShIndex
TCGA.A6.5661	4.03648	1.1279
TCGA.A6.5665	4.02831	1.37503
TCGA.A6.6653	2.22663	1.14022
TCGA.AA.3492	2.01083	1.31993
TCGA.AD.5900	4	0.912432
TCGA.AD.6889	4.00166	1.27758
TCGA.AD.6895	3.08619	1.2934
TCGA.AU.6004	4.97441	1.13742
TCGA.AY.6197	5.08971	1.25011
TCGA.AZ.6598	4.06146	1.03208
TCGA.CA.6718	3.73042	1.17942
TCGA.CK.5913	7.22799	1.25897
TCGA.CK.5916	4.43392	1.10657
TCGA.CM.4743	2.03463	1.30315
TCGA.CM.4744	2.25782	1.0737
TCGA.CM.5861	5.56887	1.22357
TCGA.CM.6674	2.58782	1.2597
TCGA.D5.6540	4.04809	1.1191
TCGA.D5.6928	2.46983	1.20155
TCGA.D5.6930	4.07229	1.09401
TCGA.D5.7000	5.15853	1.26495
TCGA.F4.6570	3.22476	1.05824
TCGA.G4.6309	2.14468	1.28602
TCGA.G4.6586	3.21092	1.08903
TCGA.G4.6628	1.98488	1.32151
TCGA.A6.6137	3.74025	1.22148
TCGA.AA.3660	6.05948	1.23564
TCGA.AD.6888	3.22994	1.22148
TCGA.AU.3779	4.01203	1.25213
TCGA.CA.6716	2.41206	1.19613
TCGA.CK.5912	3.2376	1.22148
TCGA.CK.5914	5.59453	1.22148
TCGA.CK.5915	2.14126	1.22148
TCGA.CM.4750	2.95866	1.26098
TCGA.CM.4752	5.08238	1.22148
TCGA.CM.5864	4.64623	1.22148
TCGA.CM.6161	5.72696	1.23033
TCGA.CM.6164	6.90219	1.19613
TCGA.CM.6166	4.29292	1.19613
TCGA.D5.5540	3.02168	1.20499
TCGA.D5.5541	4.72232	1.31461
TCGA.D5.6532	3.89851	1.19613
TCGA.D5.6538	3.54966	1.01782
TCGA.DM.A0X9	3.07307	1.19613
TCGA.DM.A1D0	4.06731	1.19613
TCGA.DM.A1D7	5.32722	1.24343
TCGA.DM.A1DB	2	1.22148
TCGA.DM.A282	3.99016	1.20499
TCGA.DM.A28C	2.00225	1.22148
TCGA.DM.A28E	2	1.19613
TCGA.DM.A28F	3.30468	1.17712
TCGA.F4.6808	3.18442	1.25213
TCGA.G4.6293	8.27486	1.22148
TCGA.G4.6295	5.24887	1.29943
TCGA.G4.6307	3.05271	1.22148
TCGA.G4.6626	4.02811	1.25213
TCGA.AA.3502	3	1.24338
TCGA.AA.3663	5.92711	1.39986
TCGA.CA.5796	5	1.15243
TCGA.CM.4746	2.08968	1.23507
TCGA.DM.A1D4	2	1.19613
TCGA.DM.A1D6	3.98055	1.24343
TCGA.DM.A28G	2	1.20499
TCGA.DM.A28K	3	1.103
TCGA.DM.A28M	2.79275	1.19613
TCGA.F4.6856	2.89474	1.25525
TCGA.G4.6320	5.26972	1.3208
TCGA.G4.6321	4.13032	1.23033
TCGA.G4.6322	3	1.22148
TCGA.G4.6323	3.0102	1.19613
TCGA.A6.2675	4.06308	1.04316
TCGA.A6.4105	4	1.14358
TCGA.A6.5657	3.76782	1.25011
TCGA.A6.6138	3.98067	1.19613
TCGA.A6.6649	5.14892	1.10878
TCGA.A6.6651	3.41443	1.23033
TCGA.A6.6654	2.68114	1.19613
TCGA.A6.6782	3.03349	1.22148
TCGA.AA.3489	2.10584	1.22148
TCGA.AA.3511	3.03093	1.22679
TCGA.AD.6548	2	1.19613
TCGA.AZ.5403	6.72174	1.23033
TCGA.CA.5797	4	1.04316
TCGA.CA.6719	3.044	1.23033
TCGA.CM.5341	2.94601	1.22148
TCGA.CM.5344	8.69994	1.22148
TCGA.CM.5348	7.40176	1.13604
TCGA.CM.5349	4.63169	1.08429
TCGA.CM.5860	4.02179	1.22148
TCGA.CM.6162	2.20872	1.37911
TCGA.CM.6165	3	1.22148
TCGA.CM.6168	4.0416	1.19613
TCGA.CM.6169	4.1278	1.22148
TCGA.CM.6170	4.24923	1.22148
TCGA.CM.6676	4.0298	1.22148
TCGA.CM.6677	3.01108	1.22148
TCGA.CM.6679	1	1.22148
TCGA.D5.5538	3.00228	1.19613
TCGA.D5.5539	4.04795	1.19613
TCGA.D5.6529	4.65131	1.20499
TCGA.D5.6531	6.31744	1.24338
TCGA.D5.6534	2.01056	1.26081
TCGA.D5.6536	3.65976	1.22679
TCGA.D5.6541	4	1.15243
TCGA.D5.6898	4.178	1.29938
TCGA.D5.6922	3.0797	1.34642
TCGA.D5.6924	5.0485	1.22148
TCGA.D5.6926	1	1.22148
TCGA.D5.6932	1.99965	1.19613
TCGA.F4.6459	4.52802	1.22148
TCGA.F4.6460	3.19636	1.18796
TCGA.F4.6463	7.63619	1.22148
TCGA.F4.6569	4.38592	1.31461
TCGA.F4.6703	2.03852	1.23363
TCGA.F4.6805	2	1.08782
TCGA.F4.6854	2.52783	1.23363
TCGA.F4.6855	3.00988	1.19613
TCGA.G4.6298	5.28872	1.22148
TCGA.G4.6311	9.20002	1.22148
TCGA.AA.3655	3.54028	1.19613
TCGA.CM.6163	6.10263	1.31468
TCGA.CM.6172	4	1.22148
TCGA.D5.6535	5.0155	1.19613
TCGA.DM.A0XD	3.82601	1.19613
TCGA.DM.A1D9	3.98488	1.25727
TCGA.F4.6806	2.00938	1.19613

## Sheet: Figure3
	ShI_Exp_allCells	ShI_Exp_epithelialCells	CD8__T_cells	NK_cells	SPP1_B	Stalk_like_ECs	Tip_like_ECs	CD19_CD20__B	T_follicular_helper_cells	Regulatory_T_cells	Pro_inflammatory	Myofibroblasts	cDC	T_helper_17_cells	SPP1_A	Stromal_3	CMS1	Pericytes	CMS2	IgA__Plasma	Lymphatic_ECs	IgG__Plasma	Enteric_glial_cells	Smooth_muscle_cells	Mast_cells	Unspecified_Plasma	CD4__T_cells	Stromal_1	CMS3	Proliferating	Anti_inflammatory
CR002	2.37102	0.856719	0.00529031	0	0.0080296	0.0266401	0.0557797	0.0366029	0	0	0.0134343	0.190216	0.0417217	0.0245594	0	0	0.156469	0.0482455	0.116499	0.00312427	0.000708747	0	0	0	0	0.0145263	0.0071258	0	0.190741	0.0314547	0.0288316
CR011	1.60127	0.923486	0	0	0.00177748	0	0.0108896	0	0	0	0.00226566	0.0596777	0.0321486	0.0287137	0	0	0.111195	0.0216517	0.484795	0	0	0	0	0	0	0.00460055	0.0297186	0	0.210911	0	0.00165654
CR018	1.61753	1.03258	0	0	0	0	0.0323735	0	0	0	0.000353014	0.0489918	0.0199691	0.00205408	0	0	0.194309	0.0202731	0.392969	0.00127124	0	0	0	0	0	0.00593475	0.0269129	0	0.251628	0.00296022	0
CR020	1.74276	0.615794	0	0.00338335	0	0	0.0916328	0.00316644	0.001602	0	0	0.230767	0.0266679	0.00582814	0	0	0.114899	0.0963083	0.390678	0.00699822	0	0	0	0	0	0.0055229	0.00250636	0	0	0.013018	0.00702195
CR022	2.11808	0.568097	0	0	0.0155181	0.0417414	0.081041	0.00912236	0	0	0.00231799	0.38663	0.0339529	0.00793012	0	0.0471063	0.0484044	0.0783336	0.125504	0	0	0	0	0	0	0.00270329	0.0164457	0	0.0558055	0	0.0474441
CR024	1.66503	0.981566	0	0	0.0010305	0.00182527	0.00668733	0	0	0	0.000967144	0.0530338	0.0390943	0.0176881	0	0	0.183347	0.035869	0.442823	0	0	0	0	0	0	0.00703581	0.023529	0	0.181634	0	0.00543634
CR025	1.95451	0.935992	0	0	0.00438693	0.000838704	0.0266951	0	0.00103505	0	0.0142285	0.197582	0.0383683	0.0211409	0	0	0.143036	0.0495337	0.306172	0	0	0	0	0	0	0.00450118	0.0188099	0	0.162713	0	0.0109597
CR026	2.15161	0.726986	0.00800529	0	0.047756	0	0.0600791	0.0167631	0	0	0.00994733	0.259473	0.0464603	0.00469873	0	0	0.110455	0.080175	0.250101	0	0	0	0	0	0	0.0121276	0.00450533	0	0.0438061	0.039271	0.00637613
CR029	1.92271	1.01295	0	0	0.0070126	0	0.0170698	0.00403562	0	0	0.0091099	0.0889428	0.0334194	0.00992767	0	0	0.245836	0.0394511	0.175124	0.00486338	0	0	0	0	0	0.00419772	0.0238516	0	0.309072	0	0.0280864
CR032	1.81801	0.775728	0	0.00940063	0.00274002	0	0.0440237	0	0	0	0.00679194	0.274001	0.0312213	0.00966132	0	0	0.125845	0.0641495	0.351978	0	0	0	0	0	0	0.00836999	0	0	0.0487901	0	0.023027
CR034	2.23299	0.863287	0	0	0	0.00329419	0.0308918	0.0220273	0.00059258	0	0.0128852	0.108579	0.0692816	0.0462411	0	0	0.0932443	0.0355072	0.229046	0.0114147	0	0	0	0.0399868	0	0.00702431	0.0439424	0	0.174284	0	0.0717567
CR035	2.03851	0.854361	0.00565857	0	0.00253532	0.00267481	0.07317	0.0219303	0	0	0.0103141	0.269618	0.0866369	0	0	0	0.130015	0.0505179	0.1355	0	0	0	0	0	0	0.00479454	0.00192476	0	0.194222	0	0.0104884
CR036	1.95832	0.980393	0	0	0	0	0.0442757	0	0.000977575	0	0.0117769	0.152709	0.0222761	0.00411774	0	0	0.179602	0.0731611	0.196861	0	0	0	0	0	0	0.0045902	0.0291596	0	0.265422	0.0011856	0.0138858
CR037	2.00371	0.760932	0.00713893	0	0	0.0016527	0.0604034	0.0214628	0.00205254	0	0	0.11019	0.136273	0.00948314	0	0	0.148032	0.0885573	0.344815	0	0	0	0	0	0	0.00364068	0.0158645	0	0.0323518	0	0.0180821
CR039	1.72704	0.807259	0	0.0103095	0.000481121	0	0.0356771	0	0.00177636	0	0.00498333	0.219272	0.0302741	0.0146477	0	0	0.0916185	0.0274905	0.437626	0	0	0	0	0	0	0.00391817	0	0	0.0972437	0	0.0246814
CR040-2	1.84321	0.896897	0	0.00277603	0	0.0108157	0.012044	0.0360647	0	0	0.0136715	0.0261059	0.0223049	0.0450968	0	0	0.106068	0.0401901	0.168925	0.00956795	0	0	0	0	0	0.000197922	0	0	0.453945	0	0.0522273
CR042	1.70747	1.00901	0	0	0.00198471	0	0.0592981	0.00414316	0	0	0	0.107005	0.0283471	0.0146969	0	0	0.212227	0.0155588	0.367037	0	0	0	0	0	0	0.00342239	0	0	0.18499	0.000626444	0.000663669
CR043	1.87895	0.799026	0	0.0179333	0	0	0.0171521	0	0	0	0.0289422	0.202619	0.0298948	0.0301833	0	0	0.191795	0.0878337	0.340261	0	0	0	0	0	0	0.0062125	0	0	0.0342214	0	0.0129514
CR048	1.70968	0.863382	0.00519914	0	0	0	0.0244747	0.0032948	0	0	0.0139413	0.11896	0.0380223	0	0	0	0.0877514	0.0328285	0.163167	0	0	0	0	0	0	0.00246623	0.0230434	0	0.473291	0	0.0135598
CR049	1.92591	0.989645	0.00333588	0	0.00346945	0	0.0221431	0.0100876	0	0	0	0.153948	0.0856847	0	0	0	0.169522	0.0216118	0.24865	0.000186042	0	0	0	0	0	0.00763582	0.0103792	0.000786437	0.240529	0.0186251	0.00340528
CR050	1.72244	0.683857	0	0.0148332	0	0	0.0370789	0	0	0	0.0271272	0.14008	0.0193583	0.0293011	0	0	0.198484	0.082027	0.430052	0	0	0	0	0	0	0.00327327	0.0174657	0	0	0	0.00091971
CR052	1.50912	1.00552	0	0.00154753	0	0	0.0324947	0	0	0	0.00165048	0.0429836	0.0171386	0.0103528	0	0	0.205566	0.00560954	0.462039	0	0	0	0	0	0	0.00328868	0.00784186	0	0.202801	0	0.00668757
CR055	1.6843	0.638947	0	0.0144252	0	0	0.0418412	0	0	0	0.00284432	0.203392	0.0417454	0.0157147	0	0	0.122743	0.0578514	0.460132	0	0	0	0	0	0	0.00511248	0.00739041	0	0.00449628	0	0.0223109
CR057	1.72958	0.989795	0	0.0018095	0.0110462	0	0.0727899	0	0	0	0	0.0536015	0.00686893	0.00887911	0	0	0.187424	0.0471595	0.403402	0	0	0	0	0	0	0.00283225	0.00277846	0	0.18154	0	0.0198687
CR060	1.77115	0.608706	0	0.00982996	0	0	0.0288789	0.00121667	0.00585768	0.00801225	0.0128525	0.130634	0	0.016686	0	0	0.092232	0.037067	0.514199	0.0112489	0	0	0	0	0	0.0110359	0.0140007	0.0143127	0.0102246	0.0817112	0
CR065	1.58447	1.03308	0	0	0	0	0.0230734	0.000221533	0	0	0.00177492	0.0434781	0.0398095	0	0	0	0.188997	0.0138624	0.263552	0	0	0	0	0	0	0.00276679	0.0144767	0	0.396949	0	0.0110385
CR070	1.50158	1.00629	0	0	0	0.0023205	0.0215761	0	0	0	0.00059314	0.0341808	0.00664662	0.0103022	0	0	0.137474	0.0174858	0.339743	0	0	0	0	0	0	0.00332751	0.0272664	0	0.397498	0	0.00158583
CR071	1.73927	0.848289	0	0	0	0.00738672	0.0049175	0	0.00195279	0	0.0108482	0.0197839	0.0284524	0.041434	0	0	0.0650372	0.0454518	0.487195	0.0155232	0	0	0	0	0	0.00859193	0.0117124	0	0.197292	0	0.0544209
CR073	1.81073	0.717244	0	0	0.00618141	0	0.0393838	0.0164799	0	0	0	0.220802	0.0616945	0.0102032	0	0	0.0794007	0.0468162	0.395058	0	0	0	0	0.0365746	0	0.010135	0.00316824	0	0.0497078	0.0152064	0.00918816
CR075	1.94476	0.726905	0	0	0.0151549	0.00344545	0.0608526	0	0.000525213	0	0	0.314928	0.0286246	0.0228977	0	0	0.0789074	0.0798753	0.276812	0	0	0	0	0	0	0.00351728	0.0138582	0	0.0612059	0	0.0393953
CR078	1.97975	0.818246	0	0	0.00018994	0	0.0819416	0.0202285	0.00124901	0	0	0.169754	0.0901482	0.00251437	0	0	0.0973958	0.0761679	0.328797	0	0	0	0	0	0	0.00351465	0.00284412	0	0.0965382	0	0.0287169
CR093	1.69337	1.04739	0	0	0.00280177	0	0.0435957	0.000730726	0	0	0.00106404	0.0862381	0.0355462	0.00635393	0	0	0.2378	0.0150034	0.235438	0	0	0	0	0	0	0.00301175	0.00633716	0	0.325278	0.000801881	0
CR094	1.91938	0.772563	0	0	0	0.00253228	0.0258128	0.00785953	0.00485928	0	0.0108203	0.281689	0.0276275	0.0384864	0	0	0.151124	0.0523943	0.311155	0	0	0	0	0	0	0.00361028	0.0256596	0	0.0377636	0	0.0186063
CR097	1.81556	1.01094	0	0.00330792	0.00372158	0	0.0479589	0	0	0	0.000151448	0.0740205	0.0347788	0.0068893	0	0	0.170789	0.0170028	0.352608	0.00230727	0	0	0	0	0	0.00358716	0.0256302	0	0.237773	0	0.0194745
CR101	1.89104	0.72835	0	0	0.00635267	0	0.0602863	0.00185335	5.07205e-05	0	0.0129704	0.344197	0.0379019	0.0109579	0	0	0.122956	0.0821644	0.245128	0	0	0	0	0	0	0.0109267	0.000899227	0	0.038767	0	0.0245886
CR117	2.03802	0.836393	0	0	0	0	0.0269304	0.0148319	0.00303749	0	0.00943242	0.14656	0.0161574	0.0241154	0	0	0.114235	0.0505766	0.398097	0.0227453	0	0	0	0	0	0.0157779	0.0326049	0	0.0937291	0.0203408	0.0108292
CR119	1.63125	1.00523	0	0	0.00159765	0	0.034428	0	0	0	0	0.0905967	0.0176515	0.00553396	0	0	0.182432	0.0191386	0.412441	0	0	0	0	0	0	0.00306089	0.0149489	0	0.213306	0	0.00486455
CR121	2.24176	0.859296	0	0	0.0178293	0.0464637	0.0851348	0	0	0	0.00936262	0.0553527	0.0332097	0.0379189	0	0	0.112333	0.0256281	0.331347	0	0	0	0	0	0	0.0038389	0.0456161	0	0.114122	0.0450627	0.0367799
CR124	1.80042	0.997704	0	0.000178222	0.0175374	0	0.0369078	0	0	0	0.00270166	0.0555547	0.0250622	0.0177785	0	0	0.18986	0.00974759	0.393215	0	0	0	0	0	0	0.00217761	0.0267711	0	0.189536	0	0.0329722
CR130	2.17824	0.514367	0.0171	0	0.230768	0	0.00943451	0.00662404	0	0	0.00118481	0.206739	0.13065	0.0218352	0	0	0.126547	0.0493024	0.0180352	0	0	0	0	0	0	0.00689113	0.0411919	0	0.0665614	0	0.0671358
CR141	1.94386	0.987624	0	0	0	0	0.0153938	0.0137811	0	0	0.00389556	0.0461196	0.0436204	0.0130532	0	0	0.131028	0.0340038	0.324466	0.0244986	0	0	0	0	0	0.00653939	0.0149639	0.0101946	0.278867	0	0.039575
CR144	1.90101	0.822531	0	0	0.0279153	0	0.0256719	0	0	0	0	0.251145	0.037035	0.0131004	0	0	0.119824	0.045842	0.339776	0	0	0	0	0	0	0.00418731	0.0158452	0	0.0796475	0	0.0400104
CR164	1.72362	0.96108	0	0.00593608	0.000745264	0	0.0322662	0	0.000455683	0	0.00641496	0.107972	0.0177794	0.0120596	0	0	0.160869	0.0375852	0.423762	0	0	0	0	0	0	0.00323883	0	0	0.17272	0	0.0181953
CR186	1.45336	0.137999	0	0	0	0.00308807	0.0281071	0.010756	0	0	0	0.420909	0.0321173	0.0107863	0.0256093	0	0.0442653	0.13715	0	0	0	0	0	0.215687	0	0.00857719	0.0315031	0	0	0	0.0314445
CR192	1.78977	0.683951	0	0.00273808	0.0342999	0.0195469	0.0332862	0	0	0	0.0132194	0.0667374	0.0463948	0.0180266	0	0	0.117275	0.032777	0.530936	0	0	0	0	0	0	0.00484505	0.0272462	0	0.0265949	0	0.0260771
CR199-2	2.31739	0.53232	0.000666614	0	0.0354232	0.0238173	0.0477121	0.000906466	0	0.0331005	0.00820458	0.282326	0.0153663	0	0	0	0.119111	0.105298	0.0463647	0	0.00223208	0	0	0	0	0.00925067	0.0719086	0	0.0435559	0.0410287	0.113727
CR199-1	1.89059	1.00465	0	0	0.00118101	9.67813e-05	0.0293897	0	0.000653891	0	0.000458998	0.12338	0.0314979	0	0.0282973	0	0.301023	0.0340832	0.184143	0	0	0	0	0	0	0.00295839	0.035609	0	0.217247	0	0.00998031
CR202	2.04911	0.720978	0	0.00711029	0.0161803	0	0.0777786	0.0101976	0	0	0.019224	0.147309	0.0312663	0.0209391	0	0	0.120013	0.0824168	0.382541	0.0060496	0	0	0	0	0	0.00526805	0.0333947	0	0.0275451	0	0.0127668
CR203	2.52441	0.661557	0.00897706	0	0.0197419	0.0605445	0.100169	0.00549817	0.0109496	0	0.02067	0.149755	0	0.02164	0	0.0336657	0.155515	0.0600702	0.113079	0.00311415	0	0.00345614	0.00334547	0	0	0.00523142	0.0199872	0	0.0386191	0.0683163	0.0976552
CR209	2.41704	0.865128	0.00791697	0	0.00995055	0.0649797	0.0567576	0.00803568	0	0.000442903	0.0245679	0.121409	0.0646869	0.0346256	0	0	0.132419	0.0610562	0.182181	0.0126097	0	0	0	0	0	0.0199494	0	0	0.152962	0	0.0454499
CR212	1.98835	0.798092	0	0.000337496	0.0168275	0.00449986	0.0473095	0.00528874	0	0	0.00715731	0.0907999	0.0655194	0.0217173	0	0	0.0761976	0.0483968	0.444013	0.00559845	0	0	0	0	0	0.0167328	0.00300926	0	0.108871	0.0271655	0.0105584
CR213	2.1447	0.441903	0.00471814	0	0.324677	0.00371561	0.0355282	0.00562256	0	0	0	0.120429	0.0551316	0.0171156	0	0.0109677	0.0542869	0.0567529	0.097036	0	0	0	0.0152357	0	0	0.0151498	0.0319289	0	0.0132792	0	0.138425
CR214	2.15622	0.836201	0	0	0.0105338	0	0.168013	0.0129838	0	0	0.00297336	0.196871	0.0271374	0.0311874	0	0.0240833	0.134325	0.0503252	0.201316	0	0	0	0	0	0	0.00373326	0	0	0.11088	0.0136839	0.0119536
CR219	1.93783	0.893907	0.00265297	0	0.00368716	0	0.0581808	0.0024661	0	0	0.00567938	0.178661	0.0413776	0	0	0	0.103055	0.0342307	0.159293	0.00374616	0	0	0	0	0	0.00278153	0.0178536	0	0.344078	0	0.0422562
CR222	1.63263	0.905819	0	0.00362997	0.00107435	0	0.0424587	0.00148108	2.0851e-05	0	0	0.0712852	0.0485011	0.0153525	0	0	0.124232	0.0203147	0.489702	0	0	0	0	0	0	0.00234504	0	0	0.164744	0	0.0148588
CR224	1.92766	0.200076	0.0144001	0	0.0196204	0.00239205	0.0103523	0.0297112	0	0	0.00375107	0.510718	0.0829548	0.0408873	0	0.0129116	0.0459518	0.0537114	0.0136269	0.00919858	0	0.000506999	0	0	0	0.0136604	0.0199297	0	0	0.05034	0.0653755
CR225	2.11857	0.686494	0	0	0.0721892	0.00752435	0.0307697	0	0.000973392	0	0.0204218	0.19657	0.0462595	0.027041	0	0	0.139309	0.0675907	0.303428	0	0	0	0	0	0	0.00828959	0.0377752	0	0.011122	0	0.0307367
CR248	2.0799	0.839192	0	0	0	0	0.0358249	0	0	0	0.0130105	0.120377	0.0306765	0.0629773	0	0	0.156481	0.0948268	0.320761	0	0	0	0	0	0	0.0040138	0.048794	0	0.0688459	0	0.043412
CR249	2.01793	0.57001	0.00453758	0	0.0278758	0	0.0423201	0.0245218	0	0	0.00871894	0.424613	0.0541311	0	0	0	0.0799748	0.0968397	0.0790234	0	0	0	0	0	0	0.00416367	0.0516345	0	0.0592434	0	0.0424025
CR254	1.79913	0.49391	0	0	0.00882019	0	0.0268666	0.000238542	0.00262667	0	0.00223101	0.476915	0.00920301	0.0270956	0.0294305	0.0153166	0.147296	0.0992085	0.0865512	0	0	0	0	0	0	0.00488073	0.0275781	0	0	0	0.0357414
CR260	2.1265	0.900799	0	0	0	0.0244593	0.0364617	0	0.00217118	0.00300435	0.00928207	0.160883	0.0210633	0.0584347	0	0	0.0984004	0.0333096	0.287184	0.0187284	0	0	0	0	0	0.00388453	0	0	0.188194	0.0137297	0.0408093
CR263A	1.85237	0.891468	0	0.00422702	0.0066453	0.0152339	0.0638488	0	0	0	0.00116104	0.113121	0.0142703	0.0192685	0	0	0.149177	0.0437775	0.425704	0	0	0	0	0	0	0.00316916	0.0230303	0	0.111068	0	0.00629793
CR264	1.92563	0.616703	0	0	0.0728146	0.00118305	0.0397173	0.00030947	0	0	0	0.280886	0.0481165	0.0204992	0	0	0.122509	0.0619821	0.292146	0	0	0	0	0	0	0.00578754	0.0289732	0	0	0	0.0250764
CR267	2.62156	0.455712	0.00354268	0	0.0158467	0.0670075	0.117122	0.0563691	0.00710156	0	0.00816119	0.226242	0.0634136	0.0383983	0	0.0319175	0.0685888	0.065327	0.0643608	0.0293172	0	0	0	0	0	0.0262954	0.0096915	0	0.0261779	0.0258948	0.0492242
CR270	1.80039	0.924838	0	0	0	0	0.0235178	0.0158224	0.00125205	0	0	0.0987151	0.0341229	0.0132698	0	0	0.0784959	0.0218442	0.282919	0.00127313	0	0	0	0	0	0.00122938	0.0243712	0	0.366412	0	0.0367551
CR276	2.52012	0.0684233	0.0185897	0	0.0395113	0.0636145	0.128116	0.0533876	7.71067e-06	0.00497723	0.0140207	0.240436	0.0719468	0.0307686	0	0.0557636	0.0167262	0.0850467	0	0.0195542	0.00242898	0	0	0	0	0.0125477	0.0362714	0	0	0.0367525	0.0695324
CR282	2.23243	0.941562	0	0	0	0.0686569	0.0233847	0.0116466	0	0	0.0138348	0.1199	0.0536645	0.0376439	0	0	0.160926	0.0265326	0.180118	0.00374174	0	0	0	0	0	0.00396732	0.0269313	0	0.231732	0.00469039	0.0326288
CR298	2.33046	0.80474	0.00280775	0	0	0.0561394	0.0257318	0.0133676	0.0103671	0	0.0333973	0.041685	0.10971	0.0483095	0	0	0.15012	0.0649893	0.301924	0.00278767	0	0	0	0	0	0.0169329	0.0306929	0	0.0544558	0.0110908	0.0254906
CR306	2.21535	0.398815	0	0.00228784	0	0.0747035	0.144999	0	0	0	0	0.0834973	0	0.0295984	0	0	0.0729467	0.143921	0.0838485	0	0.00720294	0	0.00200157	0	0	0.00824245	0.0818542	0	0	0.0602467	0.20465
CR333	2.15111	0.571106	0	0.000733118	0	0.00114739	0.0579187	0.00873714	0.0106936	0.00412975	0.0131351	0.363292	0.0500437	0.038871	0	0	0.139541	0.0903062	0.0964057	0.0119843	0	0.00216095	0	0	0	0.0103295	0.0576635	0	0.0174954	0.0054615	0.0199499
CR367	2.33183	0.392309	0.0113867	0	0	0.0554437	0.197834	0.036343	0	0	0.0215436	0.0529856	0.183019	0.00890917	0	0.0276368	0.0770362	0.033245	0.0753519	0	0.00052494	0	0	0	0	0.00339863	0	0	0	0.0671904	0.148152
CR372	2.4515	0.567774	0.0014308	0	0.0216118	0.0915544	0.0575121	0.00953442	0	0	0.018994	0.265092	0.0344547	0.027359	0	0.0296143	0.104451	0.0740435	0.0707899	0	0	0	0	0	0	0.00248672	0.0372339	0	0.0473183	0.0185768	0.0879429
CR382	1.92044	0.920981	0	0	0.0343384	0.0113864	0.00420401	0	0	0	0.00859357	0.067222	0.0237149	0.0167849	0	0	0.105529	0.0435337	0.401627	0	0	0	0	0	0	0.00467234	0.0349363	0	0.192684	0	0.0507735
CR383	1.76672	0.752484	0	0.00156889	0.0397791	0	0.0324449	0.00152566	0.00291916	0	0	0.163112	0.0422158	0.0117844	0	0	0.0751488	0.0409337	0.476763	0	0	0	0	0	0	0.00634422	0.00112499	0	0.0818249	0	0.0225101
CR384	2.1512	0.93194	0	0	0	0	0.033585	0	0	0	0.023653	0.17956	0.0298655	0.0307324	0	0	0.161884	0.0694135	0.206506	0.00120275	0	0	0	0	0	0.00771767	0.0275042	0.0150349	0.183917	0	0.0294247
CR385	2.05942	0.918854	0.00626581	0	0.0902443	0	0.0235807	0.000192915	0	0	0.00648671	0.159313	0.0281986	0	0	0	0.140316	0.0787186	0.162194	0	0	0	0	0	0	0.0106415	0.0393567	0	0.254491	0	0
CR387	2.58127	0.74989	0	0.0137451	0.0554384	0.0508224	0.0351392	0.0145903	0.00465468	0.00735029	0.0177313	0.111176	0.0642188	0.0396929	0	0	0.161592	0.0655462	0.187516	0.00487061	0	0	0	0	0	0.0102732	0.0625559	0	0.0459227	0.0175392	0.0296245
CR388	2.35588	0.82521	0	0	0.00249047	0.07814	0.152826	0.0161162	0	0	0.00973523	0.0341669	0.0878702	0.0279151	0	0.00227629	0.101911	0.0355975	0.211818	0	0	0	0	0	0	0.0019121	0.0278821	0	0.12857	0.0167979	0.0639751
CR403	1.92949	0.425349	0	0.000572295	0.0565431	0.000225535	0.0285861	0.00311427	0.000748201	0	0.0079644	0.478928	0.0244147	0.0254339	0.0152126	0.0737127	0.0791792	0.0510254	0.0956881	0	0	0	0	0	0	0.00427445	0.0114093	0.0064404	0	0	0.0365275
CR408	1.7675	0.749067	0	0	0.00433807	0	0.0675364	0	0	0	0.00517963	0.237559	0.0335752	0.00758031	0	0	0.118127	0.0361538	0.354836	0	0	0	0	0.0498867	0	0.00705553	0.00451684	0	0.0401573	0	0.033499
CR441	1.64977	0.866704	0	0	0.00978674	0	0.0426615	0	0	0	0.00215152	0.0824463	0.0125832	0.0144365	0	0	0.0905411	0.0333131	0.501242	0	0	0	0	0	0	0.00344075	0.0278807	0	0.172359	0	0.00715729
CR452	2.05306	0.0786874	0	0	0	0.0952702	0.110237	0.0536783	0	0	0.00100117	0.285548	0.0429048	0.00048944	0.00246615	0.173421	0.0201537	0.135627	0	0	0	0	0	0	0	0.000980842	0.0278794	0	0	0	0.0503423
CR453	1.95045	0.833767	0	0	0.034364	0	0.0282193	0.00123934	0	0	0.0125402	0.227881	0.0273422	0	0	0	0.162307	0.13768	0.271796	0	0	0	0	0	0	0.00978697	0.0114335	0	0.0690585	0	0.00635143
CR476	1.95041	0.9345	0	0	0.00415548	0.0100276	0.0525693	0	0	0	0.0107673	0.15099	0.0193159	0.00283799	0	0	0.105981	0.046828	0.313126	0	0	0	0	0	0	0.0028367	0.0159359	0	0.219868	0	0.0447607
CR528	1.84484	0.95183	0	0.000912663	0.00462492	0.0046829	0.0460814	0	0	0	0.00149132	0.156907	0.0190627	0.0226251	0	0	0.154816	0.0238064	0.369246	0	0	0	0	0	0	0.00329133	0.0186212	0	0.162336	0	0.0114955
CR529	1.19538	0	0	0	0	0.0211238	0.0932417	0	0.00280003	0	0	0.0657298	0.0437988	0.0296089	0	0.041577	0	0.0677653	0	0	0	0	0.0337097	0.555497	0	0.000256411	0	0	0	0	0.0448914
CR552	2.02991	0.880229	0	0	0.0251141	0.00345101	0.0300108	0.0143815	0	0	0	0.15245	0.0161593	0	0	0	0.0880341	0.0697188	0.327025	0	0	0	0	0	0	0.0108713	0.034922	0	0.169417	0	0.0584446
CR553	2.11214	0.813451	0	0	0	0.00446783	0.0201063	0.0367887	0.00800229	0	0.00170732	0.125998	0.085957	0.0298295	0	0	0.0510202	0.0363214	0.339129	0.0433268	0	0	0	0	0	0	0.0408389	0	0.162058	0	0.0144492
CR577	1.7514	0.91091	0	0	0.0204611	0	0.0264748	0.00182513	0.00163284	0	0.00806809	0.140075	0.0129656	0	0	0	0.100227	0.0416911	0.421675	0	0.000453171	0	0	0	0	0.00463672	0.00467353	0	0.191053	0	0.0240878
CR610	2.31638	0.537122	0.00742379	0	0	0.0279968	0.084168	0.059047	0.00793837	0	0.00645111	0.187352	0.0621852	0.0110522	0	0	0.0827343	0.0771867	0.215855	0.0222936	0	0.0243946	0	0	0	0.0215833	0.0296314	0	0	0.0727063	0
CR651	1.92556	1.01498	0	0.00679092	0.0231084	0	0.0319405	0	0	0	0.00352856	0.0946621	0.024844	0.00974396	0	0	0.209879	0.0395478	0.308799	0	0	0	0	0	0	0.00329686	0.0132073	0	0.204282	0	0.0263699
CR661	1.73226	0.877871	0	0	0	0.011371	0.0118273	0	0.00225454	0.0190063	0.00274994	0.00996339	0.0412177	0.00786274	0	0	0.0802106	0.0237641	0.199367	0.0145777	0	0	0	0	0	0	0.0172965	0	0.473497	0	0.0850343
CR707	1.65484	0.96555	0	0.00206006	0	0	0.0185895	0	0.00029423	0	0.00575194	0.0637537	0.0259701	0.0154623	0	0	0.104322	0.0197535	0.395792	0	0	0	0	0	0	0.00424356	0.0277354	0	0.30908	0	0.00719286
CR718	1.9985	0.788367	0	0	0.00244277	0	0.052704	0.0208317	0.00327687	0	0.0143342	0.304252	0.0325815	0.0207186	0	0	0.137368	0.0345864	0.0794469	0	0	0	0	0.0600518	0	0.00479025	0.0131412	0	0.188387	0.00984665	0.0212399
CR245	2.12026	0.923819	0	0	0	0.00376691	0.0565781	0	0	0.0133061	0.0145376	0.159633	0.0414565	0.00217088	0	0	0.142525	0.0812998	0.180088	0.00126028	0	0	0	0	0	0	0.0283526	0	0.228716	0	0.0463089
CR256	2.0419	0.96231	0	0	0	0	0.0327957	0	0.00115572	0	0.0172959	0.102734	0.0379588	0.0437568	0	0	0.127679	0.0566854	0.244596	0.00335638	0	0	0	0	0	0.00439457	0.0194447	0	0.275236	0	0.0329119
CR308	2.08064	0.996457	0	0.00791556	0	0	0.0128499	0.0159693	0.00131695	0	0.0274742	0.0818565	0.0291376	0.0192572	0	0	0.20159	0.0568612	0.274524	0	0	0	0	0	0	0.0077268	0.0462557	0	0.194917	0.0211403	0.00120742
CR310	2.28917	0.57458	0.0286889	0	0	0.0129658	0.0434301	0.0249353	0.0102235	0	0.00998606	0.260101	0.215945	0	0	0	0.10744	0.0485299	0.0429516	0	0	0	0	0	0	0.0387231	0.0130806	0.0084593	0.0784654	0.0482833	0.00779009
CR318	1.86065	0.895722	0	0	0.00230325	0	0.0464816	0	0	0	0.00660432	0.151811	0.0372443	0.0270181	0	0	0.0944521	0.0280651	0.390381	0.000532898	0	0	0	0	0	0.00412579	0.0161332	0	0.175841	0	0.0190056
CR326	1.82393	0.884986	0	0	0.0162567	0.00108897	0.0407779	0	0	0	0	0.143052	0.0656228	0.00696469	0	0	0.271869	0.0278636	0.0576268	0.00279881	0	0	0	0	0	0.0012317	0.0225595	0	0.335829	0	0.00645746
CR330	2.21777	0.840092	0.00661028	0	0.0113592	0.00265728	0.0182402	0.0313807	0	0	0.0103407	0.21165	0.0421921	0.0241116	0	0	0.091385	0.0439314	0.269405	0.00460905	0	0	0	0	0	0.00824218	0.0213722	0.00930433	0.132791	0.0604182	0
CR331	2.35009	0.831326	0	0	0.0366992	0.00296457	0.0597945	0.00373263	0.00254272	0	0.00295349	0.172819	0.0344136	0.013192	0.0316381	0	0.0934414	0.0825671	0.201881	0	0	0	0	0	0	0.00299984	0.0490165	0.0328711	0.152517	0	0.0239566
CR335	1.58469	0.917341	0	0	0.000343231	0	0.0490219	0	0	0	0.00168357	0.0772467	0.0146129	0.0144607	0	0	0.0994914	0.0172398	0.47786	0	0	0	0	0	0	0.00313081	0.0107704	0	0.223493	0	0.0106452
CR336	2.1075	0.935638	0	0	0.0167365	0.0174541	0.0102972	0	0.0015342	0	0.000326278	0.179256	0.0293891	0.0250915	0.0069809	0	0.171117	0.0657596	0.152781	0	0	0	0	0	0	0.00461157	0.0416715	0	0.249835	0	0.0271584
CR337	2.17412	0.859656	0	0	0	0.00614354	0.0223092	0.0245295	0.000508075	0	0.0155461	0.1621	0.0436391	0.0331204	0	0	0.153136	0.0978734	0.275106	0	0	0	0	0	0	0.00753018	0.0325935	0	0.0903844	0	0.0354793
CR339	1.61499	0.89757	0	0	0.00216548	0	0.0399602	0	0.000646778	0	0.00630496	0.103182	0.011181	0.0130795	0	0	0.147367	0.036162	0.494039	0	0	0	0	0	0	0.00473879	0.000563826	0	0.131734	0.00337895	0.00549644
CR340	1.96792	0.721827	0	0	0.0101972	0.0189589	0.0196221	0	0.0146125	0	0.00976965	0.131825	0.0297608	0.0248945	0.0113816	0	0.319446	0.0433688	0.283202	0	0	0	0	0	0	0.00555926	0.0547659	0	0	0.0118324	0.0108032
CR350	2.16394	0.49562	0	0	0	0.00955029	0.0715974	0.0156021	0.000796651	0.00910752	0.0237887	0.392481	0.0258837	0.0440835	0	0	0.100535	0.11684	0.0485603	0	0	0	0	0	0	0.0254208	0.0289396	0	0.0351872	0.018691	0.0329358
CR353	1.61165	0.88551	0	0	0.00303879	0	0.0333636	0.00413118	0	0	8.46453e-06	0.0887174	0.0206943	0.0108107	0	0	0.110903	0.0273755	0.506314	0	0	0	0	0	0	0.00442792	0.0209779	0	0.164661	0	0.00457597
CR354	1.95861	0.991719	0.00102062	0	0	0	0.00897559	0	0	0	0.0310144	0.0536257	0.0487953	0	0.00318036	0	0.249564	0.0586896	0.151796	0	0	0	0	0	0	0.00701952	0.0641369	0	0.290682	0.0313449	0.000154897
CR355	1.982	0.786298	0	0	0	0.0139413	0.0393941	0	0	0	0.0115375	0.359207	0.0250293	0	0	0	0.116929	0.0826448	0.180887	0	0	0	0	0	0	0.0147571	0.026475	0	0.0968087	0.0126326	0.0197561
CR359	2.13895	0.82624	0.0172082	0	0.0114788	0	0.0356606	0	0.0061776	0	0.0184891	0.213408	0.0809959	0.0153996	0	0	0.259581	0.0446419	0.181636	0	0	0	0	0	0	0.00897243	0.00930739	0	0.0586389	0.00840495	0.0299986
CR362	1.76213	0.989878	0	0	0	0.0165689	0.0426369	0	0	0	0.00181293	0.0441983	0.02884	0.00889192	0	0	0.230391	0.0338426	0.150555	0	0	0	0	0	0	0.00233519	0.0352647	0	0.398941	0	0.00572052
CR366	1.65849	0.999429	0	7.33191e-05	0.000870387	0	0.0354503	0	0	0	0.00164925	0.060298	0.022791	0.0101481	0	0	0.177963	0.0237731	0.42498	0	0	0	0	0	0	0.00321413	0.0202772	0	0.211501	0	0.00701113
CR368	1.51516	0.975891	0	0	0.000817853	0.00675298	0.00380729	0	0	0	0.00107822	0.0285179	0.0325607	0.00659626	0	0	0.153178	0.0177448	0.482781	0	0	0	0	0	0	0.00291423	0.0282963	0	0.22773	0	0.00722477
CR371	1.9119	0.790232	0	0	0.00242703	0.0175078	0.0485071	0.000957936	0	0	0.0114144	0.245226	0.0160419	0.0176039	0	0	0.222537	0.0492339	0.291085	0	0	0	0	0	0	0.0067957	0.0186691	0	0.0266459	0	0.025348
CR376	1.69666	1.0066	0	0.000203274	0	0	0.0181058	0	0	0	0.000613444	0.0491139	0.033854	0.0115378	0	0	0.188302	0.0294316	0.40967	0	0	0	0	0	0	0.00538253	0.035871	0	0.207986	0	0.00992808
CR379	1.73155	0.972785	0	0.00218215	5.82183e-05	0	0.0568524	0	0	0	0	0.080329	0.0232412	0.0134773	0	0	0.179578	0.0357389	0.415005	0	0	0	0	0	0	0.00339139	0.0186436	0	0.1677	0	0.00380254
CR389	1.78826	0.646412	0	0.0117684	0	0	0.025959	0.00187817	0.000857954	0	0.0153673	0.230757	0.030303	0.018581	0	0	0.14431	0.0783813	0.392746	0	0	0	0	0	0	0.00376756	0.000739872	0.0173073	0	0	0.0272755
CR401	2.08173	0.497936	0	0.0136734	0	0.0560429	0.144257	0.0178387	0	0	0.00735795	0.331691	0.0272677	0.0149505	0	0.00829141	0.134984	0.104656	0.0979876	0.00133953	0	0	0	0	0	0.00501948	0.0106313	0	0	0	0.024012
CR407	1.70119	0.582584	0	0.00368387	0	0.0303409	0.0374899	0	0	0.00276531	0	0.435071	0.0336808	0	0	0	0.153148	0.09963	0.162439	0	0	0	0	0	0	0	0.0042995	0	0	0	0.037452
CR418	1.74029	1.00558	0	0	0.00103946	0	0.031588	0	0	0	0.00216905	0.062725	0.0315954	0.015458	0	0	0.152127	0.0538172	0.362129	0	0	0	0	0	0	0.00365658	0.0206254	0	0.26307	0	0
CR421	2.22374	0.862437	0	0	0	0.00496034	0.0265784	0	0	0.0110905	0.0539131	0.184964	0.0640466	0.016615	0.0108381	0	0.157078	0.123543	0.150735	0	0	0	0	0	0	0.00234022	0.0318314	0	0.152124	0	0.00934318
CR428	2.50601	0.73577	0	0	0.0540262	0.00966283	0.0770143	0.034428	0.00339959	0	0.0293444	0.176982	0.0503679	0.0270455	0	0	0.0994336	0.0975861	0.161018	0.0160269	0	0	0	0	0	0.0357914	0.0122708	0.0264029	0.0868288	0	0.00237095
CR431	1.77294	0.772459	0	0	0	0	0.0521694	0.00338358	0.0010534	0	0	0.168649	0.0460332	0.020703	0	0	0.115035	0.0372361	0.456093	0.00109417	0	0	0	0	0	0.0101564	0.00646255	0	0.0582655	0	0.0236649
CR438	1.79755	0.821088	0	0	0	0.020024	0.0580617	0	0	0	0.00957251	0.142174	0.00885356	0.0154844	0	0	0.166395	0.0278775	0.0560326	0	0	0	0	0	0	0.00166858	0.0274818	0	0.440175	0	0.0261991
CR440	1.8677	1.0127	0	0	0.016756	0.00208416	0.0503803	0	0	0	0.00434226	0.0835016	0.0428441	0.0182644	0	0	0.179101	0.0201328	0.32876	0	0	0	0	0	0	0.00399526	0.00622096	0	0.231997	0	0.0116196
CR446	1.67817	0.730745	0.000212593	0.000169271	0.0160442	0	0.0464779	0	0	0	0	0.155106	0.0608576	0.0111214	0	0	0.315065	0.0123274	0	0	0	0	0	0	0	0.00421186	0.0143452	0	0.340738	0	0.0233244
CR454	1.68072	1.04177	0	0	0	0	0.0163157	0	0	0	0.00240771	0.0590883	0.0313773	0.0103129	0	0	0.250114	0.0317138	0.209337	0	0	0	0	0	0	0.00291598	0.0231227	0	0.359579	0	0.00371514
CR455	2.13781	0.964192	0	0.00454363	0.0353383	0	0.0522724	0	0	0	0.0033998	0.118589	0.0581519	0.0209943	0	0	0.229089	0.0264308	0.187983	0	0	0	0	0	0	0.00379287	0.0480189	0	0.185338	0	0.0260584
CR479	2.08524	0.837026	0.00837937	0	0	0.0167902	0	0	0	0	0.0107362	0.16468	0.0684441	0	0	0	0.194001	0.110128	0.0612038	0	0	0	0	0	0	0.00411448	0.0625266	0	0.253523	0.0267208	0.0187518
CR512	1.93653	0.836063	0	0	0	0.00651313	0.0256978	0	0	0	0.016146	0.333388	0.0390176	0.0138226	0	0	0.189527	0.0870237	0.109661	0	0	0	0	0	0	0.00324524	0.00408511	0	0.143344	0	0.0285289
CR525	1.88065	0.874867	0	0	0	0.00222979	0.0207457	0	0.000330572	0	0.0142157	0.242509	0.0176072	0	0	0	0.131971	0.0711899	0.317885	0	0	0	0	0	0	0.00264545	0.037928	0	0.110402	0	0.0303401
CR535	2.20687	0.765495	0.0217984	0	0.0037458	0	0.0309014	0	0.00244211	0	0.016016	0.145961	0.145452	0.0261823	0	0	0.266646	0.0862617	0.0541227	0	0	0	0	0	0	0.00468403	0.0411503	0	0.120674	0.0312885	0.00267305
CR539	1.84299	0.933452	0	0	0.00395058	0	0.0237079	0.00183551	0	0	0.00680957	0.204992	0.0432731	0	0	0	0.108701	0.0407284	0.316727	0	0	0	0	0	0	0.00383389	0.0162083	0	0.210618	0	0.0186151
CR543	2.3265	0.739261	0.00953949	0	0.00328704	0.0189721	0.0584722	0.00727766	0.00812369	0.00115586	0.00842968	0.17492	0.186401	0.0196949	0	0	0.170882	0.0743948	0.0983026	0	0	0	0	0	0	0.0356743	0	0	0.0848523	0.0119496	0.0276709
CR559	1.89326	1.01943	0.0066034	0.00505248	0.0117999	0.00195364	0.0299638	0	0.000195753	0	0.00598383	0.0859264	0.0215301	0.011403	0	0	0.225447	0.0261338	0.193355	0	0	0	0	0	0	0.00293466	0.00445492	0	0.330035	0.00223634	0.0349908
CR560	2.15109	0.658017	0.0129633	0	0.00067851	0.0367544	0	0	0	0.0315788	0.0225551	0.183362	0.0945139	0.0063658	0	0	0.30543	0.112316	0.023993	0	0	0	0	0	0	0.00129182	0.0471398	0	0.0827936	0.019203	0.0190611
CR562	1.68425	1.03512	0	0.00495251	0.000168596	0.0181953	0	0	0	0	0	0.060874	0.027421	0.0199399	0	0	0.179591	0.00917391	0.346475	0	0	0	0	0	0	0.0026381	0.0317324	0	0.292218	0	0.00662045
CR563	1.52727	0.532136	0	0	0	0	0.0161371	0	0	0	0	0.100544	0.0150648	0	0.0770938	0	0.571366	0.0555842	0	0	0	0.000955593	0	0	0	0.00277304	0.0455507	0	0.0869216	0.0163936	0.0116157
CR564	1.91173	0.890183	0	0.000935271	0.0177493	0	0.029162	0	0.00138993	0	0.0126486	0.205394	0.0168964	0	0	0	0.151096	0.0502244	0.105745	0	0	0	0	0	0	0.00238831	0.0289465	0	0.343527	0	0.0338972
CR566	1.81869	0.782257	0	0	0	0	0.0287201	0.0108104	0.000427296	0	0.0109476	0.234684	0.0120697	0.0136811	0	0	0.128209	0.0474906	0.38391	0	0	0	0	0	0	0.000751224	0.0113371	0	0.0507961	0.0661664	0
CR567	2.12885	0.859169	0.00763064	0	0.0221262	0.00403534	0.0270816	0	0	0	0.0113639	0.239393	0.0315959	0.0173395	0	0	0.133436	0.0534821	0.254791	0	0	0	0	0	0	0.00840007	0.0116452	0	0.109366	0.060816	0.00749755
CR568	1.95871	0.996906	0	0	0	0	0.0160862	0	0.00158645	0	0.0113948	0.120789	0.039246	0.00549293	0.00952676	0	0.265729	0.0622963	0.237535	0.00255781	0	0	0	0	0	0.00423761	0.045932	0	0.172703	0	0.00488685
CR574	1.61269	0.761956	0	0.00781885	0.00211094	0	0.0420927	0	0.000971458	0	0.00199051	0.0710981	0.0235732	0.0238133	0	0	0.0826544	0.0341975	0.566342	0	0	0	0	0	0	0.00315158	0.0163816	0	0.102821	0	0.0209827
CR581	1.86873	1.02698	0	0	0.0100942	0.0129332	0.00342206	0	0	0	0.0066195	0.0651476	0.0214518	0.0192928	0	0	0.207135	0.0315212	0.331375	0	0	0	0	0	0	0.00441797	0.0373911	0	0.223471	0	0.0257279
CR585	2.048	0.576955	0	0	0	0.00276302	0.0496711	0.0230284	0.00366657	0	0	0.272792	0.0532697	0.0140834	0.00061931	0	0.088979	0.0737648	0.30246	0.0156926	0	0	0	0	0	0.027958	0.0244011	0	0	0.0280888	0.0187622
CR592	1.9141	0.719703	0	0	0.0539409	0.014093	0.0350153	0.00960894	0	0	0.0102173	0.169032	0.0561994	0.0159137	0	0	0.231146	0.0367769	0.00239597	0	0	0	0	0	0	0.00170438	0.00648846	0	0.338633	0	0.018835
CR593	1.72356	1.02807	0	0	0	0.00663466	0.00506127	0	0.000183461	0	0.00592323	0.0716178	0.0370974	0.0222584	0	0	0.195655	0.0271154	0.36913	0	0	0	0	0	0	0.00423773	0.00917555	0	0.236539	0	0.00937104
CR600	1.87561	0.857337	0	0	0	0.0102261	0.00343414	0	0.00442312	0	0.0128435	0.217314	0.0335414	0.0313174	0	0	0.130999	0.0427829	0.369243	0.000392938	0	0	0	0	0	0.00298716	0.00814392	0	0.0946888	0	0.0376636
CR607	1.80187	0.919358	0	0.00892388	0	0.0172741	0.00472649	0.00478812	0.000289789	0	0.00304547	0.0564747	0.0397926	0.0267135	0	0	0.0799019	0.0308303	0.409944	0.00214986	0	0	0	0	0	0.0022795	0.0184452	0	0.264882	0	0.0295389
CR613	1.81212	0.702305	0	0	0.0120618	0.00244236	0.0199247	0.000109599	0	0	0.00644566	0.447169	0.025609	0.00679044	0	0	0.111599	0.0550404	0.195798	0	0	0	0	0	0	0.00892929	0.028316	0	0.044409	0.0244707	0.0108853
CR616	1.7272	0.976726	0	0	0.0016665	0	0.0219134	0	0	0	0	0.0863795	0.0327837	0.0105096	0.00402446	0	0.255875	0.0235137	0.125931	0	0	0	0	0	0	0.00250564	0.0269695	0	0.393301	0	0.014627
CR617	2.00772	0.976888	0	0	0	0.0252008	0.0108193	0	0	0	0.0257793	0.16691	0.0210734	0.0149505	0	0	0.202629	0.0642859	0.24152	0	0	0	0	0	0	0.0017471	0.0187042	0	0.182257	0	0.0241231
CR622	1.72064	0.858842	0	0.00803662	0.000209777	0	0.0202008	0	0.00102666	0	0.00504846	0.0880703	0.0348913	0.017192	0	0	0.146153	0.0466568	0.49677	0.00442687	0	0	0	0	0	0.00549113	0.0147224	0	0.0999709	0	0.0111321
CR626	2.00205	0.957143	0.00194071	0	0.00362221	0.0153659	0.012106	0	0	0	0.00896109	0.108703	0.111483	0.0208842	0	0	0.235799	0.0425426	0.124529	0	0	0	0	0	0	0.00486721	0.00570172	0	0.282289	0.011798	0.00940735
CR631	2.03417	0.972146	0	0	0	0	0.0295063	0	0	0	0.00943356	0.15142	0.0365213	0.0353946	0	0	0.184018	0.0666604	0.218182	0	0	0	0	0	0	0.00184127	0.0197154	0	0.21135	0	0.0359569
CR633	1.85936	1.00448	0	0	0.00238759	0	0.0502625	0	0.000421912	0	0.00341634	0.113846	0.0152616	0.0231445	0	0	0.183603	0.0250725	0.335476	0	0	0	0	0	0	0.00920307	0.0158092	0	0.20846	0.00730974	0.00632585
CR643	1.86741	1.02213	0	0	0.0138008	0.00361607	0.0218758	0	0.000154939	0	0	0.12506	0.0556156	0.00843318	0	0	0.214013	0.0399298	0.247853	0	0	0	0	0	0	0.00382165	0.0152837	0	0.249671	0	0.000870691
CR649	1.78957	0.712894	0	0	0	0.00186187	0.0150496	0.0168756	0	0	0	0.147557	0.0814501	0.00594681	0	0	0.0792358	0.0513051	0.471034	0	0	0	0	0	0	0.00523171	0.0348513	0	0.0538884	0	0.0357126
CR655	2.14737	0.893718	0.0328068	0.00175827	0.00641064	0	0.0336953	0	0.00879659	0	0.0096816	0.0407648	0.119376	0.0215906	0	0	0.175146	0.02133	0.330342	0	0	0	0	0	0	0.00475022	0.0168345	0	0.094319	0.0598703	0.0225269
CR662	2.08266	0.948147	0	0	0.00164176	0.00739036	0.0260805	0.00475698	0.00424406	0	0.00428684	0.211225	0.0438325	0.0138385	0.00410848	0	0.190693	0.0579449	0.186064	0	0	0	0	0	0	0.00680202	0.0256647	0.00375929	0.195753	0.00284979	0.00906485
CR663	1.83806	0.678324	0	0	0.00203582	0	0.0586819	0	0.000944313	0	0.0207868	0.332943	0.0142415	0.0117907	0	0	0.179997	0.061155	0.00530974	0	0	0	0	0	0	0.000455835	0.0449888	0	0.238469	0	0.028201
CR666	1.88167	0.721528	0	0	0	0.00349681	0.0248658	0.00176656	0	0	0.0100108	0.1667	0.0479104	0.0259183	0	0	0.0924209	0.0437229	0.456124	0.0112227	0	0	0	0	0	0.00463366	0.0183558	0	0.0468429	0.0351506	0.0108576
CR667	1.62104	0.884438	0	0	0.0220763	0	0.0526459	0	0	0	0	0.0822223	0.00739451	0.0123662	0	0	0.0743388	0.0204417	0.473437	0	0	0	0	0	0	0.00251712	0.0103829	0	0.228292	0	0.0138861
CR671	1.78347	0.872084	0	0.000458646	0	0.0131609	0.0109437	0	0.00168285	0	0.0142684	0.159164	0.0190728	0.0231064	0	0	0.127823	0.0428902	0.440082	0.000579823	0	0	0	0	0	0.0014131	0.00881937	0	0.114311	0	0.0222239
CR674	1.94842	0.92724	0	0	0.00113071	0	0.0306115	0	0	0	0.0118177	0.213805	0.0421405	0.0110456	0	0	0.149252	0.0476875	0.294485	0	0	0	0	0	0	0.00570058	0.0246819	0	0.148626	0	0.0190161
CR677	1.5853	0.848457	0	0	0	0.0115098	0.0064987	0.00357905	0	0	0	0.060839	0.0217202	0.0258532	0	0	0.0470193	0.022707	0.480891	0.016623	0	0	0	0	0	0.00370803	0	0	0.267209	0	0.0318427
CR678	1.63588	0.791705	0	0.00207026	0.00278063	0	0.0602936	0	0.000915303	0	0.00489509	0.0661507	0.0152635	0.0250472	0	0	0.154834	0.0560339	0.528636	0	0	0	0	0	0	0.00404856	0.0130365	0	0.058408	0	0.00758636
CR682	1.76904	1.04091	0.00139464	0	0	0.00316897	0.0473926	0	0	0	0.00358446	0.0714248	0.0131814	0.00839628	0	0	0.201391	0.0217314	0.271212	0	0	0	0	0	0	0.00248063	0.0185848	0	0.317674	0.00130538	0.0170785
CR694	1.57867	0.870622	0	0	0.000609969	0.00437417	0.0184022	0	0	0	0.000171588	0.084464	0.0185997	0.0232191	0	0	0.16708	0.0199999	0.521303	0	0	0	0	0	0	0.00376313	0.0318141	0	0.101406	0	0.00479339
CR697	1.74399	0.977569	0	0	0.00176355	0.0187244	0.0222123	0.000594763	0	0	0	0.0927081	0.0133641	0.0111306	0	0	0.115374	0.0204665	0.2975	0	0	0	0	0	0	0.00210265	0.0319709	0	0.357732	0	0.0143556
CR698	2.42101	0.300085	0	0.0095305	0	0.0430312	0.0185514	0.00507606	0.00419331	0.00238745	0.0904969	0.201044	0.021481	0.0364371	0.0903659	0	0.136682	0.118575	0	0	0	0.00149328	0	0	0	0.009641	0.0924766	0.0547645	0.00537121	0	0.0584004
CR714	1.82691	0.840263	0	0	0.0071845	0	0.0231781	0.000834395	0.0072149	0	0.0198802	0.0770895	0.0258593	0.0172733	0	0	0.199412	0.0489654	0.459591	0	0	0	0	0	0	0.0233714	0.0123764	0.00327571	0.0560137	0.0184808	0
CR719	2.10514	0.961507	0	0.00654313	0	0.0489164	0	0	0	0.0510994	0.00692033	0.0891209	0.0916297	0.022902	0	0	0.179882	0.0268355	0.169346	0.0170026	0	0	0	0	0	0	0	0	0.265842	0	0.0239604
CR722	1.71555	0.728452	0	0.00310576	0.00054305	0.0119894	0.0278795	0.000187883	0.00201251	0	0	0.145308	0.0656116	0.0167675	0	0	0.140165	0.05737	0.47779	0	0	0	0	0	0	0.00748539	0.00130817	0	0.0280128	0	0.0144636
CR724	1.95213	0.940247	0	0	0	0.0313796	0.0137966	0	0	0	0.0229385	0.213838	0.0321553	0	0	0	0.234696	0.0701118	0.226504	0	0	0	0	0	0	0.00709762	0.00572672	0	0.128544	0.00564014	0.007571
CR725	2.05911	0.829533	0.00632529	0	0.0169552	0	0.0296908	0	0	0	0.0194762	0.243909	0.0403218	0	0	0	0.263738	0.0539865	0.061464	0	0	0	0	0	0	0.00527944	0.0423373	0	0.177119	0.0177886	0.0216088
CR727	1.92782	0.832642	0.00981213	0	0.00354118	0.00790643	0.0413832	0.00355084	0	0	0	0.13783	0.0930358	0	0	0	0.321583	0.034808	0.0379921	0	0	0	0	0	0	0.00516218	0	0	0.242489	0.0482469	0.0126591
CR728	1.6605	0.984024	0	0	0	0.00598356	0	0	0	0	0.0234068	0.0185586	0.0300532	0.0160348	0	0	0.144862	0.0342028	0.237842	0.000207574	0	0	0	0	0	0.00476374	0.0472388	0	0.432079	0.00476777	0
CR733	1.77977	0.67518	0	0	0	0.0182508	0.00656988	0	0.0016865	0	0	0.11951	0.0146824	0	0.125854	0	0.451046	0.0378132	0.129518	0.00289052	0	0	0	0	0	0.00390978	0.0600981	0	0.0114957	0.00707282	0.00960241
CR735	2.22033	0.841269	0.0124352	0	0.027191	0.00700289	0.0266064	0.0151995	0.000915954	0	0.0136552	0.259162	0.0210109	0.0216645	0	0	0.101428	0.0253979	0.215845	0	0	0.00226399	0	0	0	0.0223266	0.028844	0	0.143111	0.0532788	0.00266052
CR736	1.57253	0.958175	0	0.00488684	0	0	0.0165557	0	7.45609e-05	0	0	0.0598578	0.0284931	0.0122213	0	0	0.346811	0.0159499	0.0950586	0	0	0	0	0	0	0.00154386	0.0114208	0	0.390242	0	0.0168851
CR741	1.62121	1.03388	0	0	0	0	0.0220018	0	0.000233795	0	0.00372319	0.0387854	0.0141626	0.0195098	0	0	0.170794	0.0266746	0.317287	0.00146566	0	0	0	0	0	0.00202563	0.00511117	0	0.360434	0	0.0177905
CR745	2.18196	0.596716	0.0108225	0	0	0.0216585	0.0296959	0.0133415	0	0.0242352	0.00902597	0.196575	0.20035	0.0149243	0	0	0.25048	0.0489094	0.00622216	0.00751671	0	0	0	0	0	0.00127318	0.0360384	0.00668079	0.0911675	0	0.0310826
CR747	1.77098	0.968801	0.00514113	0	0.000721368	0	0.0264296	0	0.00881002	0	0.00731752	0.0579526	0.048957	0.00626026	0	0	0.138748	0.0125407	0.425905	0	0	0	0	0	0	0.00470243	0.0133653	0	0.216411	0.0178079	0.00893005
CR751	1.89645	0.873843	0	0	0	0	0.0341229	0	0	0	0.0104605	0.221937	0.0440719	0.0166181	0	0	0.139627	0.0435769	0.341726	0	0	0	0	0	0	0.00673367	0.00913464	0	0.101361	0	0.0306307
CR758	1.81272	0.931183	0	0.000261483	0	0.00169949	0.0163967	0.0165742	0.00285461	0	0.00960239	0.12731	0.011076	0.0214792	0	0	0.0871489	0.0366697	0.261201	0	0	0	0	0	0	0.00308408	0.0101763	0	0.369792	0	0.0246747
CR761	1.51833	1.0224	0	0	0	0.00742456	0.0065617	0	0.00033697	0	0.00674058	0.0273904	0.0162142	0.0158204	0	0	0.152419	0.0149572	0.371301	0	0	0	0	0	0	0.00263463	0.00698483	0	0.361229	0	0.00998564
CR764	1.92975	0.992299	0	0	0.00545351	0.0118932	0.0280116	0	0	0	1.34576e-05	0.134884	0.0568958	0.0160696	0.000664032	0	0.195811	0.0332353	0.18686	0	0	0	0	0	0	0.00500111	0.032697	0	0.29251	0	0
CR766	2.01486	0.933726	0	0	0	0.0110395	0.0106636	0	0	0.00505465	0.00778574	0.145819	0.0381334	0.0246493	0	0	0.137478	0.0706825	0.315997	0.00277052	0	0	0	0	0	0.00434684	0.00806655	0	0.164496	0	0.0530171
CR781	2.04897	0.947916	0	0.000848813	0.0136456	0	0.0557117	0	0.000642369	0	0.011682	0.120515	0.0400292	0.0271853	0	0	0.116558	0.0355152	0.233243	0	0	0	0	0	0	0.00345456	0.0292341	0	0.285447	0	0.0262879
CR790	1.99258	0.859787	0	0	0	0	0.0416326	0.00240357	0.00588474	0	0.00074979	0.280427	0.0220284	0.0214387	0.0053482	0	0.115021	0.03499	0.275087	0	0	0	0	0	0	0.0206881	0.0299239	0	0.1214	0.0192761	0.00370081
CR791	1.8941	1.0003	0	0	0	0.0186295	0.0330019	0	0	0	0.0002505	0.0629345	0.0918224	0.0232999	0	0	0.326221	0.036482	0.183569	0	0	0	0	0	0	0.00647828	0.00798189	0	0.203001	0.0063293	0
CR794	2.33052	0.833189	0	0	0	0.0192328	0.0773128	0	0.00157737	0	0	0.072767	0.0621475	0.0561852	0	0	0.139957	0.120023	0.134098	0	0	0	0.00187275	0.0090729	0	0.00658475	0.0994406	0	0.154511	0.0201342	0.0250833
CR798	1.82568	0.943896	0	0.0141387	0	0.0183499	0.00831521	0	0	0	0.00693368	0.0393973	0.0484089	0.0426616	0	0	0.16614	0.0375584	0.437689	0.00148379	0	0	0	0	0	0.00975848	0	0	0.149422	0.00384597	0.0158977
CR799	1.72651	1.02336	0	0	0.00598323	0	0.0319976	0	0	0	0	0.0524506	0.0177203	0.0142702	0	0	0.172777	0.0309794	0.371283	0.00133639	0	0	0	0	0	0.00513626	0.0099128	0	0.265654	0.0184422	0.00205759
CR800	1.85414	0.879711	0	0	0.0142039	0.000482811	0.0317822	0.0026872	0.00187434	0	0.00975468	0.13356	0.0429715	0.00871406	0	0	0.0973696	0.0480599	0.423351	0.00116519	0	0	0	0	0	0.00889297	0	0	0.155057	0.0172181	0.00285527
CR801	1.87098	0.921693	0	0	0	0.0121064	0.0181197	0.000318426	0.00104324	0	0.00253344	0.0365308	0.0405265	0.0244152	0	0	0.0768188	0.0282048	0.372129	0.0161519	0	0	0	0	2.78479e-05	0.00697941	0.0221338	0	0.280985	0	0.0609754
CR802	1.77091	1.00069	0	0.00293578	0.00139701	0.00148814	0.0275518	0	0	0	0	0.105556	0.0509406	0.00414836	0	0	0.178415	0.0278328	0.205723	0	0	0	0	0	0	0.00217417	0.016058	0	0.366299	0	0.00947932
CR804	1.94756	0.998554	0	0	0	0	0.0554432	0	0.000358529	0	0.0235828	0.0830337	0.0141481	0.0113442	0.00288203	0	0.181724	0.0628268	0.309091	0.0247144	0	0	0	0	0	0	0.0225345	0.00154058	0.20652	0	0.000256252
CR808	2.16337	0.924443	0	0	0	0.015272	0.00593486	0.00614217	0.00107756	0	0.00129684	0.0884128	0.134721	0.0322538	0	0	0.12017	0.046636	0.223213	0.0416151	0	0	0	0	0	0.00882989	0.0208874	0	0.223911	0	0.029626
CR816	1.89326	1.03851	0	0.00060537	0.00213925	0	0.0169437	0	0	0	0.0368888	0.0545228	0.0332282	0.0173667	0.00122659	0	0.247514	0.0276201	0.21989	0	0	0	0	0	0	0.0022241	0.0292761	0.010048	0.293786	0	0.0067205
CR818	1.67328	0.955833	0	0.000896343	0.00238048	0.00500543	0.0197388	0	0	0	0.00272727	0.0561525	0.0169868	0.0277714	0	0	0.120019	0.0200801	0.450604	0	0	0	0	0	0	0.00412382	0.0193133	0.0020279	0.239219	0	0.0129541
CR820	1.70885	0.973762	0	0	0	0.00466452	0.00306077	0	0.00232716	0	0.0162586	0.0237857	0.02264	0.0191611	0	0	0.120802	0.0597682	0.411827	0.000511621	0	0	0	0	0	0.0064145	0.024295	0	0.268593	0	0.0158913
CR827	1.94227	0.948222	0	0	0.00268418	0	0.0195356	0	0	0	0.0150432	0.196733	0.0295444	0.0103878	0	0	0.122267	0.0522713	0.23984	0	0	0	0	0	0	0.00489459	0.0246856	0	0.256035	0	0.0260782
CR836	2.41717	0.869211	0	0	0.000879581	0.0120086	0.0432108	0.00952313	0.00901641	0	0.024504	0.11291	0.0487602	0.0305677	0	0	0.144386	0.078452	0.167843	0	0	0	0	0	0	0.0206057	0.0959335	0.0215046	0.156467	0	0.0234279
CR840	1.62594	0.88398	0	0	0.016312	0	0.0354056	0	0	0	0	0.0616257	0.0654644	0.0113077	0.00123973	0	0.210554	0.0255453	0.481129	0	0	0	0	0	0	0.00439858	0.00578411	0	0.0812337	0	0

## Sheet: Figure4a
	all samples	CMS1	CMS2	CMS3	CMS4	Unknown	MSI-H	MSS	left	right
ExplainedVariance	0.918991	0.70724	0.568639	0.992701	0.0395667	0.60736	0.817951	0.186388	0.973497	0.679762
MITF_Exp	0	0	0	-0.0983994	0	0	0	0	0	0
EREG_Exp	0	-0.0503491	0	0	0	0	0	0	0	0
CSF1_Exp	0	0	0	0	0	0	0	0	0	0.031482
REG1A_Exp	0.0184056	0	0	0	0	0	0	0	0	0.0144406
CD19_Exp	0	0	0	0	0	0	-0.0116748	0	0	-0.0382961
SMAD4_Exp	0.0859948	0	0	0	0	0	0	0	0.0492007	0.116299
S100A8_Exp	0.00124919	0	0	0	0	0	0	0	0	0
PTK2_Exp	-0.192734	0	0	0	0	0	0	0	0	-0.261183
ERCC1_Exp	0	0	0	0	0	0	0	0	0	-0.1009
MMP1_Exp	-0.0140482	0	0	0	0	0	0	0	0	0
SPP1_Exp	0	0	0	0	0	0	0	0	0	0.0051102
CDX2_Exp	0.0614526	0	0	0	0	0	0	0	0	0
SS18_Exp	0	0	0	0	0	0.0685594	0	0	0	0
RBL1_Exp	0.122733	0	0	0	0	0	0	0	0	0
MARCO_Exp	0	0	0	0	0	0	0	0	0	0.00885443
KISS1_Exp	-0.00881349	0	0	0	0	0	0	0	0	-0.00462435
E2F3_Exp	-0.18712	0	0	0	0	0	0	0	0	0
FGFR4_Exp	0	0	0.0659801	0	0	0	0	0	0	0
CHFR_Exp	0	0	0	0	0	0	-0.0673875	0	0	-0.0591573
PTP4A3_Exp	0.00237822	0	0	0	0	0	0	0	0	0
MT2A_Exp	0.0208303	0	0	0	0	0	0	0	0	0
SSTR1_Exp	0.0103711	0	0	0	0	0	0	0	0	0
PTK6_Exp	-0.0160265	0	0	0	0	0	0	0	0	0
GPX3_Exp	0.0305489	0	0	0	0	0	0	0	0	0
RAP1GAP_Exp	0.0235921	0	0	0	0	0	0	0	0	0.0633331
ULBP2_Exp	0	0	0	0	0	0	0	0	0	0.00938766
BIN1_Exp	-0.0692865	0	0	0	0	0	0	0	0	0
RBP3_Exp	0.0485909	0	0	0	0	0	0.0305529	0	0	0.0216484
WNT5B_Exp	0	0	0	0	0	0	0	0	0	-0.0401306
ZMYM2_Exp	0	0	0	0	0	0	0	0	0	-0.0204947
CHN1_Exp	0	0	0	0	0	0	0	0	0	0.0623098
DLG1_Exp	-0.147183	0	0	0	0	0	-0.0836837	0	0	0
CITED1_Exp	0.030755	0	0	0	0	0	0	0	0	0
FANCL_Exp	0	0	0	0	0	0	0	0	0.0634988	0
NTRK3_Exp	0	0	0	0	0	0	0.0500879	0	0	0
LRP1B_Exp	0	0	0	0	0	0	0	0	-0.0259047	0
CYP27B1_Exp	0.0110004	0	0	0	0	0	0	0	0.0073243	0
PROC_Exp	0	0.170596	0	0	-0.0309323	0	0	0	0	0
TRIO_Exp	-0.0166401	0	0	0	0	0	0	0	-0.182915	0
LCP1_Exp	0	0	0	0	0	0	0	0	0.0275454	0
MMP3_Exp	0	0	-0.00374684	0	0	0	0	0	-0.0334853	0
ATF4_Exp	0.0744054	0	0	0	0	0	0	0	0	0
FOLR1_Exp	-0.00597898	0	0	0	0	0	0	0	-0.0289339	0
ADH1C_Exp	0	0	0	0	0	0	0	0	-0.00590094	0
PLAGL1_Exp	0	0	0	0	0	0	0	0	-0.00936335	0
COL4A5_Exp	-0.0549345	0	0	0	0	0	0	0	-0.0419037	0
BCL11A_Exp	0.00883505	0	0	0	0	0	0	0	0	0
SLC43A1_Exp	0.0696682	0	0	0	0	0	0	0	0.1021	0
CYP19A1_Exp	0	0	0	0	0	0	0	0	-0.0217042	0
NFKB2_Exp	0.0549941	0	0	0	0	0	0	0	0	0
NOX1_Exp	0	0	0	0	0	0	0	0	-0.0735557	0
HSD3B1_Exp	0	0	0	0	0	0	0	0	-0.0451378	0
TET1_Exp	0	0	0	0	0	0	0	0	-0.0544174	0
SRD5A1_Exp	0	0	0	0	0	0	0	0	-0.0104651	0
ZNF350_Exp	-0.0914945	0	0	0	0	0	0	0	0	0
LRP1_Exp	0	0	0	-0.282969	0	0	0	0	0	0
NODAL_Exp	0	0	0	0	0	0	0	0	-0.0668794	0
CAV2_Exp	0	0	0	0	0	0	0	0	0.0995688	0
XIST_Exp	0	0	-0.00946043	0	0	0	0	0	0	0
RB1_Exp	0	0	0	0	0	0	0	0.0617726	0.0545074	0
PDX1_Exp	0	0	0	0	0	0	0	0.0339664	0	0
BID_Exp	0	0	0	0	0	0	0	0.120514	0	0
CTLA4_Exp	0	-0.117663	0	0	0	0	0	0	0	0
SRD5A2_Exp	0	0	0	0	0	0	0.0484727	0	0	0
TPTE_Exp	0	0	0	0	0	0	0.00800061	0	0	0
TYRO3_Exp	0	0	0	0	0	0	0.193817	0	0	0
ROCK1_Exp	0	0	0	0	0	0	-0.199758	0	0	0
SPECC1_Exp	0	0	0	0	0	0	-0.0259583	0	0	0
NEMF_Exp	0	0	-0.220042	0	0	0	-0.00480226	0	0	0
TAL2_Exp	0	0	0	0	0	0	0.00760816	0	0	0
MAF_Exp	0	0	0	0	0	0	0.00608117	0	0	0
TNFSF13_Exp	0	0	0	0	0	0	-0.0137598	0	0	0
HIPK2_Exp	0	0	0	0	0	0	0.0699371	0	0	0
FGF10_Exp	0	0	0	0	0	0	-0.00405006	0	0	0
TCL1A_Exp	-0.0149052	0	0	0	0	0	0	0	0	0
REV1_Exp	0	0	0	0	0	0	-0.127624	0	0	0
EFNB2_Exp	0	0	0	0	0	0	0.116482	0	0	0
CARD11_Exp	0	0	0	0	0	0	-0.00619688	0	0	0
RANBP2_Exp	0	0	0	0	0	0	0.106568	0	0	0
PMEL_Exp	0	0	0	0	0	0	-0.0324703	0	0	0
MALT1_Exp	0	0	0	0	0	0	-0.00333669	0	0	0
RHOB_Exp	0	0	0	0	0	0	-0.00330133	0	0	0
LYL1_Exp	0	0	0	0	0	0	-0.0904176	0	0	0
IL17C_Exp	0.0167047	0	0	0	0	0	0	0	0	0
ZEB1_Exp	0	0	0	0	0	0	0.0179554	0	0	0
EEF1A2_Exp	0	0	0	0	0	0	-0.0306653	0	0	0
PPARGC1A_Exp	0	0	0	0	0	0	0.00702062	0	0	0
INTS2_Exp	0	0	0	0	0	0	-0.0120472	0	0	0
IRF6_Exp	0	0	0	0	0	0	-0.0433273	0	0	0
HOXD13_Exp	0	0	0	0	0	0.0183922	0	0	0	0
DDIT4_Exp	0.0626414	0	0	0	0	0.139815	0	0	0	0
RUNX1_Exp	0	0	0	0	0	-0.338028	0	0	0	0
SH2D1A_Exp	0	0	0	0.0930171	0	0	0	0	0	0
VIPR1_Exp	0	0	0	-0.123353	0	0	0	0	0	0
TFRC_Exp	0	0	0	-0.0150013	0	0	0	0	0	0
TMEFF2_Exp	0	0.0729706	0	0	0	0	0	0	0	0
TXNRD1_Exp	0	0	0	-0.120939	0	0	0	0	0	0
EGFR_Exp	0	0	0	-0.528822	0	0	0	0	0	0
PAEP_Exp	0	0	0	-0.0413537	0	0	0	0	0	0
FEN1_Exp	0	0	0.0804554	0	0	0	0	0	0	0
BCL2L1_Exp	-0.02776	0	0	0	0	0	0	0	0	0
STAT1_Exp	0	0	0.0421882	0	0	0	0	0	0	0
FANCA_Exp	0	0	0.012364	0	0	0	0	0	0	0
IL13_Exp	0.00800835	0	0	0	0	0	0	0	0	0
IGF2R_Exp	-0.00727367	0	0	0	0	0	0	0	0	0
CDT1_Exp	0	0	0.00777378	0	0	0	0	0	0	0
CRKL_Exp	0	0	0.042343	0	0	0	0	0	0	0
NFKB1_Exp	0	0.0917625	0	0	0	0	0	0	0	0
AR_Exp	0	0.143206	0	0	0	0	0	0	0	0
NOD2_Exp	0	-0.0807472	0	0	0	0	0	0	0	0
CDKN1B_Exp	0.089599	0	0	0	0	0	0	0	0	0
ABCC1_Exp	-0.0516365	0	0	0	0	0	0	0	0	0
SERPINB2_Exp	-0.00514351	0	0	0	0	0	0	0	0	0
TCF7L2_Exp	0.0144986	0	0	0	0	0	0	0	0	0
FGFR2_Exp	0.00479127	0	0	0	0	0	0	0	0	0
CD24_Exp	-0.00535926	0	0	0	0	0	0	0	0	0
DAPK2_Exp	0.0278451	0	0	0	0	0	0	0	0	0
ETS2_Exp	-0.0937465	0	0	0	0	0	0	0	0	0
CIITA_Exp	0.00298799	0	0	0	0	0	0	0	0	0
CXCL2_Exp	0.00259766	0	0	0	0	0	0	0	0	0
FOSL2_Exp	0.00459405	0	0	0	0	0	0	0	0	0
SSTR5_Exp	0.0100147	0	0	0	0	0	0	0	0	0
TBX3_Exp	0.0260263	0	0	0	0	0	0	0	0	0
MAP2K6_Exp	-0.020326	0	0	0	0	0	0	0	0	0
CEACAM4_Exp	0.0235834	0	0	0	0	0	0	0	0	0
AVPR1A_Exp	0.0275724	0	0	0	0	0	0	0	0	0
RARRES1_Exp	-0.0036662	0	0	0	0	0	0	0	0	0
TFEB_Exp	-0.0199657	0	0	0	0	0	0	0	0	0
SLC6A6_Exp	0.0938483	0	0	0	0	0	0	0	0	0
SLC34A2_Exp	0.0136747	0	0	0	0	0	0	0	0	0
NR2F6_Exp	-0.226013	0	0	0	0	0	0	0	0	0
MCM5_Exp	0.0592483	0	0	0	0	0	0	0	0	0
PDGFRL_Exp	-0.056582	0	0	0	0	0	0	0	0	0
SACS_Exp	0.0216848	0	0	0	0	0	0	0	0	0
ZNRF3_Exp	0.00124862	0	0	0	0	0	0	0	0	0
KDSR_Exp	0.0614791	0	0	0	0	0	0	0	0	0

## Sheet: Figure4b
	TCGA Nr Subclones	TCGA Predicted ShIndex
TCGA.A6.2672	2.61601	2.83356
TCGA.A6.2686	2.44457	3.22412
TCGA.A6.3809	2.86631	2.96547
TCGA.A6.5661	2.59144	2.50799
TCGA.A6.5665	2.59263	2.39951
TCGA.A6.6653	2.60348	2.98874
TCGA.A6.6780	2.58115	2.34622
TCGA.AA.3492	2.47161	2.71539
TCGA.AA.3664	2.01268	1.77713
TCGA.AA.3672	2.72766	2.873
TCGA.AA.3681	1.3049	2.04114
TCGA.AA.3715	2.73017	3.04034
TCGA.AA.3811	2.48878	2.43033
TCGA.AA.3815	2.50359	2.50861
TCGA.AA.3821	2.77939	2.61705
TCGA.AA.3833	2.13186	2.40277
TCGA.AA.3845	2.49187	2.09857
TCGA.AA.3877	2.85938	2.50532
TCGA.AA.3947	2.66456	3.31561
TCGA.AA.3949	2.70017	2.85043
TCGA.AA.3966	2.65849	2.90778
TCGA.AA.A010	2.29211	2.5931
TCGA.AA.A01P	2.60005	2.10004
TCGA.AA.A01R	2.78342	2.26184
TCGA.AA.A022	2.32099	2.97102
TCGA.AA.A02R	2.56832	3.04737
TCGA.AD.5900	2.79767	2.64696
TCGA.AD.6889	2.13414	2.53226
TCGA.AD.6895	2.67079	2.55957
TCGA.AD.A5EJ	2.78582	3.28553
TCGA.AM.5821	2.67825	2.217
TCGA.AU.6004	2.39396	2.13402
TCGA.AY.6197	2.56832	2.36203
TCGA.AZ.4315	2.5086	2.52275
TCGA.AZ.4615	2.51961	2.6718
TCGA.AZ.6598	2.61552	3.3959
TCGA.AZ.6601	2.50267	2.36383
TCGA.CA.6718	2.64659	2.15915
TCGA.CK.4951	2.68853	2.28706
TCGA.CK.5913	2.74053	1.95061
TCGA.CK.5916	2.41377	2.56967
TCGA.CK.6746	2.22697	2.46403
TCGA.CM.4743	2.68221	2.73979
TCGA.CM.4744	2.23728	2.72068
TCGA.CM.5861	2.5754	2.49009
TCGA.CM.6171	2.48072	2.46678
TCGA.CM.6674	2.56109	2.827
TCGA.D5.6540	2.67641	2.87142
TCGA.D5.6927	2.62311	2.73985
TCGA.D5.6928	2.52584	2.57404
TCGA.D5.6930	2.42648	2.88906
TCGA.D5.7000	1.79782	2.4088
TCGA.DM.A1HB	2.34753	2.44234
TCGA.F4.6570	2.76528	2.26712
TCGA.G4.6309	2.32209	2.42104
TCGA.G4.6586	2.6293	2.86778
TCGA.G4.6588	2.78179	3.30508
TCGA.G4.6628	2.74024	2.52253
TCGA.NH.A5IV	2.44341	2.83611
TCGA.3L.AA1B	1.8383	1.97688
TCGA.5M.AATE	2.13339	2.25952
TCGA.A6.2680	1.50278	1.86448
TCGA.A6.5656	1.46368	2.03878
TCGA.A6.6137	2.14329	1.75812
TCGA.A6.6650	2.00007	1.16379
TCGA.AA.3495	1.54694	1.86228
TCGA.AA.3506	2.08346	2.34834
TCGA.AA.3509	0.453059	1.59926
TCGA.AA.3530	1.9045	1.99871
TCGA.AA.3660	1.96736	2.03327
TCGA.AA.3667	1.97554	2.10325
TCGA.AA.3673	0.269835	1.84399
TCGA.AA.3675	1.13749	2.14804
TCGA.AA.3678	1.54565	1.68031
TCGA.AA.3685	2.13386	2.70546
TCGA.AA.3697	2.14576	2.23983
TCGA.AA.3819	2.27321	1.7932
TCGA.AA.3831	1.59041	1.82375
TCGA.AA.3846	1.67203	2.13759
TCGA.AA.3855	2.21823	1.7999
TCGA.AA.3856	1.66638	2.0783
TCGA.AA.3858	1.76225	1.86475
TCGA.AA.3875	1.96863	1.98448
TCGA.AA.3955	2.02627	1.93207
TCGA.AA.3956	1.93764	1.99561
TCGA.AA.3968	1.71904	2.08604
TCGA.AA.3971	1.38118	1.94453
TCGA.AA.3975	2.08812	1.86927
TCGA.AA.3976	1.9965	1.7637
TCGA.AA.3979	0.364289	1.64986
TCGA.AA.3982	1.70486	1.90351
TCGA.AA.3986	1.85694	1.77759
TCGA.AA.A017	1.37351	1.49639
TCGA.AA.A01I	2.13178	1.74714
TCGA.AA.A01S	0.346005	1.83811
TCGA.AA.A01T	1.88296	1.66931
TCGA.AA.A01X	1.78901	1.74907
TCGA.AA.A02W	2.0736	1.55932
TCGA.AA.A03J	2.04154	2.07447
TCGA.AD.6888	1.71135	1.59567
TCGA.AD.A5EK	1.47817	1.82415
TCGA.AU.3779	2.04193	1.73657
TCGA.AY.4071	2.14031	1.64815
TCGA.AZ.6608	1.89491	1.77818
TCGA.CA.5256	1.45847	1.76469
TCGA.CA.6715	0.666452	2.1079
TCGA.CA.6716	1.76139	1.67211
TCGA.CK.5912	0.951745	2.11311
TCGA.CK.5914	2.13677	2.45001
TCGA.CK.5915	1.53212	1.68502
TCGA.CM.4750	1.77364	2.00503
TCGA.CM.4752	1.85129	2.12991
TCGA.CM.5864	1.93647	2.07368
TCGA.CM.6161	1.98771	1.58158
TCGA.CM.6164	1.58478	2.24643
TCGA.CM.6166	1.21712	1.98866
TCGA.D5.5540	0.888954	2.19732
TCGA.D5.5541	1.44153	1.81524
TCGA.D5.6532	2.00344	1.99548
TCGA.D5.6537	1.23425	2.36107
TCGA.D5.6538	1.65975	1.48317
TCGA.DM.A0X9	2.07961	2.37411
TCGA.DM.A1D0	1.91798	1.32654
TCGA.DM.A1D7	2.13487	1.8613
TCGA.DM.A1DB	0.706006	2.46771
TCGA.DM.A282	1.34478	1.45775
TCGA.DM.A28C	1.4147	1.84142
TCGA.DM.A28E	1.39282	1.81326
TCGA.DM.A28F	2.29814	1.57204
TCGA.F4.6808	2.15781	1.91124
TCGA.G4.6293	1.07745	1.62798
TCGA.G4.6295	2.1542	2.32405
TCGA.G4.6307	1.25965	1.11526
TCGA.G4.6626	2.14894	2.11262
TCGA.NH.A50T	1.70217	2.2653
TCGA.NH.A8F7	1.98305	1.9114
TCGA.QL.A97D	1.80219	1.405
TCGA.SS.A7HO	2.13695	1.83142
TCGA.T9.A92H	2.15137	1.86835
TCGA.4N.A93T	1.25766	1.15761
TCGA.4T.AA8H	1.90863	1.22042
TCGA.AA.3502	2.09784	1.90758
TCGA.AA.3663	2.72371	2.51346
TCGA.AA.3818	2.0452	1.99951
TCGA.AA.3851	1.29964	1.67166
TCGA.AA.3852	2.06419	2.41756
TCGA.AA.3854	1.98653	1.73507
TCGA.AA.3861	1.9468	1.77458
TCGA.AA.3864	2.52081	2.63191
TCGA.AA.3994	2.04245	2.60633
TCGA.AA.A01V	1.47879	2.04898
TCGA.AA.A024	2.11466	1.58409
TCGA.AA.A02O	1.92954	2.21585
TCGA.AA.A02Y	1.53475	2.03104
TCGA.AA.A03F	1.22554	2.04514
TCGA.AY.6386	1.7034	2.02254
TCGA.AY.A71X	1.17632	2.20245
TCGA.AZ.4313	2.41881	2.65866
TCGA.AZ.5407	1.75364	1.73225
TCGA.AZ.6599	2.27678	1.8669
TCGA.CA.5255	0.558541	2.15942
TCGA.CA.5796	1.15306	1.71315
TCGA.CK.6747	1.45977	2.18686
TCGA.CM.4746	2.54902	2.07185
TCGA.D5.6530	2.37469	2.72759
TCGA.D5.6920	1.41084	1.98197
TCGA.DM.A1D4	1.5482	1.69335
TCGA.DM.A1D6	1.11608	2.59502
TCGA.DM.A280	1.65368	2.48796
TCGA.DM.A28G	1.69684	1.86168
TCGA.DM.A28K	1.42808	1.76841
TCGA.DM.A28M	1.36822	2.61361
TCGA.F4.6856	2.67151	2.34382
TCGA.G4.6320	2.64747	2.19276
TCGA.G4.6321	1.60005	1.79122
TCGA.G4.6322	0.902901	1.92772
TCGA.G4.6323	1.68985	1.93058
TCGA.QG.A5YX	1.03601	1.50922
TCGA.QG.A5Z2	2.69666	2.39446
TCGA.A6.2675	1.88873	1.82387
TCGA.A6.2681	1.99356	1.60079
TCGA.A6.2684	1.23967	2.20709
TCGA.A6.2685	1.27046	1.88656
TCGA.A6.3808	1.9378	2.12167
TCGA.A6.3810	1.99052	1.57581
TCGA.A6.4105	2.31277	2.65223
TCGA.A6.5657	1.47868	1.79119
TCGA.A6.5659	1.48479	2.00603
TCGA.A6.5667	1.26968	1.94708
TCGA.A6.6138	2.28734	2.04244
TCGA.A6.6649	2.22329	2.09264
TCGA.A6.6651	1.93453	2.13329
TCGA.A6.6654	2.01106	2.27302
TCGA.A6.6782	2.21892	2.2822
TCGA.A6.A566	1.96865	2.59195
TCGA.A6.A56B	2.02313	1.91936
TCGA.AA.3489	1.67869	2.52327
TCGA.AA.3496	1.64027	2.37405
TCGA.AA.3511	1.96202	1.54554
TCGA.AA.3712	2.2123	2.25722
TCGA.AA.3812	1.86596	2.14434
TCGA.AA.3814	2.21981	2.32417
TCGA.AA.3866	1.80041	1.61016
TCGA.AA.A00N	2.74429	2.13264
TCGA.AA.A01C	1.86763	2.11788
TCGA.AD.6548	1.95294	2.08834
TCGA.AZ.4308	1.50587	2.43702
TCGA.AZ.5403	1.75685	2.05885
TCGA.AZ.6605	1.54814	2.12737
TCGA.CA.5797	1.26217	1.93316
TCGA.CA.6717	2.71862	2.52766
TCGA.CA.6719	1.76501	1.85548
TCGA.CM.4748	1.23495	1.99953
TCGA.CM.5341	2.19284	2.01364
TCGA.CM.5344	1.47483	2.10296
TCGA.CM.5348	2.14467	2.10808
TCGA.CM.5349	1.82003	2.44003
TCGA.CM.5860	2.08814	2.76815
TCGA.CM.5863	1.57143	2.18945
TCGA.CM.6162	2.50318	2.50467
TCGA.CM.6165	1.80707	1.64812
TCGA.CM.6168	1.70527	2.29089
TCGA.CM.6169	1.63979	1.95781
TCGA.CM.6170	1.68849	1.77906
TCGA.CM.6676	2.25644	1.58924
TCGA.CM.6677	2.14807	2.1814
TCGA.CM.6679	1.4746	1.95782
TCGA.D5.5538	2.05328	1.91518
TCGA.D5.5539	1.70185	2.38327
TCGA.D5.6529	1.85197	2.01419
TCGA.D5.6531	2.26567	2.95443
TCGA.D5.6534	1.80946	1.66291
TCGA.D5.6536	1.41363	2.46478
TCGA.D5.6541	1.00054	1.58665
TCGA.D5.6898	1.39983	1.55566
TCGA.D5.6922	1.97843	1.37841
TCGA.D5.6924	2.21738	2.14139
TCGA.D5.6926	2.0192	1.93801
TCGA.D5.6932	1.97959	1.64196
TCGA.F4.6459	2.11907	2.18163
TCGA.F4.6460	1.83943	1.97119
TCGA.F4.6463	1.59132	1.5782
TCGA.F4.6569	1.84621	2.20216
TCGA.F4.6703	1.72418	2.02725
TCGA.F4.6805	1.50966	2.25461
TCGA.F4.6854	1.70883	2.24255
TCGA.F4.6855	1.54234	1.98783
TCGA.G4.6298	1.25224	1.62756
TCGA.G4.6302	1.05768	2.23397
TCGA.G4.6310	2.04264	2.01178
TCGA.G4.6311	1.67733	1.88041
TCGA.G4.6625	1.88829	2.16494
TCGA.G4.6627	1.72853	2.36215
TCGA.NH.A50V	2.21049	1.54052
TCGA.QG.A5Z1	1.41978	1.79791
TCGA.WS.AB45	2.61675	2.55383
TCGA.A6.2679	1.7473	2.38095
TCGA.A6.4107	2.40707	1.90768
TCGA.AA.3510	2.59847	2.46684
TCGA.AA.3655	1.62834	1.90544
TCGA.AA.3666	1.8021	2.12809
TCGA.AA.3837	2.2473	2.13818
TCGA.AA.3841	1.74082	1.99879
TCGA.AA.3842	1.7163	2.17942
TCGA.AA.3850	1.89533	1.73563
TCGA.AA.3860	1.44551	2.07357
TCGA.AA.3862	1.99005	1.4813
TCGA.AA.3939	2.01547	1.84543
TCGA.AA.3950	2.44083	2.42927
TCGA.AA.3980	1.92474	1.90067
TCGA.AA.3984	2.45713	2.13398
TCGA.AA.A004	1.91847	2.48316
TCGA.AA.A01Z	0.589008	1.39193
TCGA.AY.A54L	2.15701	2.22722
TCGA.AY.A69D	2.55654	1.32169
TCGA.CA.5254	2.06847	2.04143
TCGA.CK.4950	2.04747	2.0685
TCGA.CK.6751	1.70465	2.69867
TCGA.CM.4751	1.71299	1.97505
TCGA.CM.6163	1.96051	1.7195
TCGA.CM.6172	1.23293	1.98411
TCGA.CM.6680	1.11549	1.93517
TCGA.D5.6535	2.42916	1.42661
TCGA.DM.A0XD	1.7747	2.2999
TCGA.DM.A1D9	1.52143	1.60914
TCGA.F4.6806	2.09516	2.03852
TCGA.G4.6304	2.08532	1.75316
TCGA.RU.A8FL	2.18595	2.08071

## Sheet: Figure5
Chrom	Start	End	ID	Met_Amp	nonMet_Amp	Met_Del	nonMet_Del	Met_Amp_freq	Met_Del_freq	nonMet_Amp_freq	nonMet_Del_freq	amp_logpval	del_logpval
chr1	0	2300000	p36.33	0	0	0	0	0	0	0	0	0	0
chr1	2300000	5300000	p36.32	0	0	2	9	0	0.1	0	0.0978261	0	4.82164e-17
chr1	5300000	7100000	p36.31	0	0	2	10	0	0.1	0	0.108696	0	0
chr1	7100000	9100000	p36.23	0	0	2	10	0	0.1	0	0.108696	0	0
chr1	9100000	12500000	p36.22	0	0	2	10	0	0.1	0	0.108696	0	0
chr1	12500000	15900000	p36.21	0	0	2	10	0	0.1	0	0.108696	0	0
chr1	15900000	20100000	p36.13	0	0	2	10	0	0.1	0	0.108696	0	0
chr1	20100000	23600000	p36.12	0	0	2	10	0	0.1	0	0.108696	0	0
chr1	23600000	27600000	p36.11	0	0	2	10	0	0.1	0	0.108696	0	0
chr1	27600000	29900000	p35.3	0	0	2	10	0	0.1	0	0.108696	0	0
chr1	29900000	32300000	p35.2	0	0	2	9	0	0.1	0	0.0978261	0	4.82164e-17
chr1	32300000	34300000	p35.1	0	0	2	8	0	0.1	0	0.0869565	0	0
chr1	34300000	39600000	p34.3	0	0	2	7	0	0.1	0	0.076087	0	0.176137
chr1	39600000	43700000	p34.2	0	0	2	7	0	0.1	0	0.076087	0	0.176137
chr1	43700000	46300000	p34.1	0	0	2	7	0	0.1	0	0.076087	0	0.176137
chr1	46300000	50200000	p33	0	0	3	7	0	0.15	0	0.076087	0	0.401377
chr1	50200000	55600000	p32.3	0	0	3	7	0	0.15	0	0.076087	0	0.401377
chr1	55600000	58500000	p32.2	0	0	3	7	0	0.15	0	0.076087	0	0.401377
chr1	58500000	60800000	p32.1	0	0	3	7	0	0.15	0	0.076087	0	0.401377
chr1	60800000	68500000	p31.3	0	0	3	7	0	0.15	0	0.076087	0	0.401377
chr1	68500000	69300000	p31.2	0	0	3	7	0	0.15	0	0.076087	0	0.401377
chr1	69300000	84400000	p31.1	0	0	3	7	0	0.15	0	0.076087	0	0.401377
chr1	84400000	87900000	p22.3	0	0	3	7	0	0.15	0	0.076087	0	0.401377
chr1	87900000	91500000	p22.2	0	0	3	7	0	0.15	0	0.076087	0	0.401377
chr1	91500000	94300000	p22.1	0	0	3	7	0	0.15	0	0.076087	0	0.401377
chr1	94300000	99300000	p21.3	0	0	3	7	0	0.15	0	0.076087	0	0.401377
chr1	99300000	101800000	p21.2	0	0	3	7	0	0.15	0	0.076087	0	0.401377
chr1	101800000	106700000	p21.1	0	0	3	5	0	0.15	0	0.0543478	0	0.747541
chr1	106700000	111200000	p13.3	0	0	4	6	0	0.2	0	0.0652174	0	0.974546
chr1	111200000	115500000	p13.2	0	0	4	6	0	0.2	0	0.0652174	0	0.974546
chr1	115500000	117200000	p13.1	0	1	4	6	0	0.2	0.0108696	0.0652174	0	0.974546
chr1	117200000	120400000	p12	0	1	4	5	0	0.2	0.0108696	0.0543478	0	1.1217
chr1	120400000	121700000	p11.2	0	1	4	2	0	0.2	0.0108696	0.0217391	0	1.81393
chr1	121700000	123400000	p11.1	4	14	6	5	0.2	0.3	0.152174	0.0543478	0.128734	1.94823
chr1	123400000	125100000	q11	4	15	6	8	0.2	0.3	0.163043	0.0869565	0.124253	1.39505
chr1	125100000	143200000	q12	1	2	2	1	0.05	0.1	0.0217391	0.0108696	0.339986	1.03037
chr1	143200000	147500000	q21.1	1	1	0	0	0.05	0	0.0108696	0	0.473897	0
chr1	147500000	150600000	q21.2	4	8	0	0	0.2	0	0.0869565	0	0.611252	0
chr1	150600000	155100000	q21.3	2	5	0	0	0.1	0	0.0543478	0	0.213312	0
chr1	155100000	156600000	q22	3	11	0	0	0.15	0	0.119565	0	0.143108	0
chr1	156600000	159100000	q23.1	3	11	0	0	0.15	0	0.119565	0	0.143108	0
chr1	159100000	160500000	q23.2	3	11	0	0	0.15	0	0.119565	0	0.143108	0
chr1	160500000	165500000	q23.3	3	9	0	0	0.15	0	0.0978261	0	0.158162	0
chr1	165500000	167200000	q24.1	3	11	0	0	0.15	0	0.119565	0	0.143108	0
chr1	167200000	170900000	q24.2	3	11	0	0	0.15	0	0.119565	0	0.143108	0
chr1	170900000	173000000	q24.3	3	10	0	0	0.15	0	0.108696	0	0.151416	0
chr1	173000000	176100000	q25.1	3	10	0	0	0.15	0	0.108696	0	0.151416	0
chr1	176100000	180300000	q25.2	3	10	0	0	0.15	0	0.108696	0	0.151416	0
chr1	180300000	185800000	q25.3	3	10	0	0	0.15	0	0.108696	0	0.151416	0
chr1	185800000	190800000	q31.1	3	10	0	0	0.15	0	0.108696	0	0.151416	0
chr1	190800000	193800000	q31.2	3	10	0	0	0.15	0	0.108696	0	0.151416	0
chr1	193800000	198700000	q31.3	1	10	0	0	0.05	0	0.108696	0	0.162479	0
chr1	198700000	207100000	q32.1	3	9	0	0	0.15	0	0.0978261	0	0.158162	0
chr1	207100000	211300000	q32.2	2	9	0	0	0.1	0	0.0978261	0	4.82164e-17	0
chr1	211300000	214400000	q32.3	3	9	0	0	0.15	0	0.0978261	0	0.158162	0
chr1	214400000	223900000	q41	3	9	0	0	0.15	0	0.0978261	0	0.158162	0
chr1	223900000	224400000	q42.11	3	9	0	0	0.15	0	0.0978261	0	0.158162	0
chr1	224400000	226800000	q42.12	3	9	0	0	0.15	0	0.0978261	0	0.158162	0
chr1	226800000	230500000	q42.13	3	10	0	0	0.15	0	0.108696	0	0.151416	0
chr1	230500000	234600000	q42.2	3	10	0	0	0.15	0	0.108696	0	0.151416	0
chr1	234600000	236400000	q42.3	3	9	0	0	0.15	0	0.0978261	0	0.158162	0
chr1	236400000	243500000	q43	3	9	0	0	0.15	0	0.0978261	0	0.158162	0
chr1	243500000	248956422	q44	0	0	0	0	0	0	0	0	0	0
chr2	0	4400000	p25.3	0	0	0	0	0	0	0	0	0	0
chr2	4400000	6900000	p25.2	2	4	0	0	0.1	0	0.0434783	0	0.507843	0
chr2	6900000	12000000	p25.1	2	4	0	0	0.1	0	0.0434783	0	0.507843	0
chr2	12000000	16500000	p24.3	2	3	0	0	0.1	0	0.0326087	0	0.626764	0
chr2	16500000	19000000	p24.2	2	3	0	0	0.1	0	0.0326087	0	0.626764	0
chr2	19000000	23800000	p24.1	2	4	0	0	0.1	0	0.0434783	0	0.507843	0
chr2	23800000	27700000	p23.3	2	4	0	0	0.1	0	0.0434783	0	0.507843	0
chr2	27700000	29800000	p23.2	2	4	0	0	0.1	0	0.0434783	0	0.507843	0
chr2	29800000	31800000	p23.1	2	4	0	0	0.1	0	0.0434783	0	0.507843	0
chr2	31800000	36300000	p22.3	2	3	0	0	0.1	0	0.0326087	0	0.626764	0
chr2	36300000	38300000	p22.2	2	3	0	0	0.1	0	0.0326087	0	0.626764	0
chr2	38300000	41500000	p22.1	2	4	0	0	0.1	0	0.0434783	0	0.507843	0
chr2	41500000	47500000	p21	2	4	0	0	0.1	0	0.0434783	0	0.507843	0
chr2	47500000	52600000	p16.3	2	3	0	0	0.1	0	0.0326087	0	0.626764	0
chr2	52600000	54700000	p16.2	2	3	0	0	0.1	0	0.0326087	0	0.626764	0
chr2	54700000	61000000	p16.1	2	2	0	0	0.1	0	0.0217391	0	0.789805	0
chr2	61000000	63900000	p15	3	3	0	0	0.15	0	0.0326087	0	1.05853	0
chr2	63900000	68400000	p14	3	3	0	0	0.15	0	0.0326087	0	1.05853	0
chr2	68400000	71300000	p13.3	3	3	0	0	0.15	0	0.0326087	0	1.05853	0
chr2	71300000	73300000	p13.2	3	3	0	0	0.15	0	0.0326087	0	1.05853	0
chr2	73300000	74800000	p13.1	3	3	0	0	0.15	0	0.0326087	0	1.05853	0
chr2	74800000	83100000	p12	3	3	0	0	0.15	0	0.0326087	0	1.05853	0
chr2	83100000	91800000	p11.2	2	3	0	0	0.1	0	0.0326087	0	0.626764	0
chr2	91800000	93900000	p11.1	2	7	1	6	0.1	0.05	0.076087	0.0652174	0.176137	4.82164e-17
chr2	93900000	96000000	q11.1	2	3	0	1	0.1	0	0.0326087	0.0108696	0.626764	0
chr2	96000000	102100000	q11.2	2	1	0	1	0.1	0	0.0108696	0.0108696	1.03037	0
chr2	102100000	105300000	q12.1	2	3	0	1	0.1	0	0.0326087	0.0108696	0.626764	0
chr2	105300000	106700000	q12.2	2	3	0	1	0.1	0	0.0326087	0.0108696	0.626764	0
chr2	106700000	108700000	q12.3	2	3	0	1	0.1	0	0.0326087	0.0108696	0.626764	0
chr2	108700000	112200000	q13	2	3	0	1	0.1	0	0.0326087	0.0108696	0.626764	0
chr2	112200000	118100000	q14.1	2	3	0	1	0.1	0	0.0326087	0.0108696	0.626764	0
chr2	118100000	121600000	q14.2	2	3	0	2	0.1	0	0.0326087	0.0217391	0.626764	0
chr2	121600000	129100000	q14.3	2	3	0	1	0.1	0	0.0326087	0.0108696	0.626764	0
chr2	129100000	131700000	q21.1	2	3	0	1	0.1	0	0.0326087	0.0108696	0.626764	0
chr2	131700000	134300000	q21.2	1	3	0	1	0.05	0	0.0326087	0.0108696	0.255405	0
chr2	134300000	136100000	q21.3	1	3	0	1	0.05	0	0.0326087	0.0108696	0.255405	0
chr2	136100000	141500000	q22.1	1	2	0	1	0.05	0	0.0217391	0.0108696	0.339986	0
chr2	141500000	143400000	q22.2	1	3	0	1	0.05	0	0.0326087	0.0108696	0.255405	0
chr2	143400000	147900000	q22.3	1	3	0	1	0.05	0	0.0326087	0.0108696	0.255405	0
chr2	147900000	149000000	q23.1	1	3	0	1	0.05	0	0.0326087	0.0108696	0.255405	0
chr2	149000000	149600000	q23.2	1	3	0	0	0.05	0	0.0326087	0	0.255405	0
chr2	149600000	154000000	q23.3	1	3	0	0	0.05	0	0.0326087	0	0.255405	0
chr2	154000000	158900000	q24.1	1	3	0	0	0.05	0	0.0326087	0	0.255405	0
chr2	158900000	162900000	q24.2	1	3	0	0	0.05	0	0.0326087	0	0.255405	0
chr2	162900000	168900000	q24.3	1	3	0	0	0.05	0	0.0326087	0	0.255405	0
chr2	168900000	177100000	q31.1	1	4	0	0	0.05	0	0.0434783	0	0	0
chr2	177100000	179700000	q31.2	1	3	0	0	0.05	0	0.0326087	0	0.255405	0
chr2	179700000	182100000	q31.3	1	4	0	0	0.05	0	0.0434783	0	0	0
chr2	182100000	188500000	q32.1	1	4	0	0	0.05	0	0.0434783	0	0	0
chr2	188500000	191100000	q32.2	1	4	0	0	0.05	0	0.0434783	0	0	0
chr2	191100000	196600000	q32.3	1	4	0	0	0.05	0	0.0434783	0	0	0
chr2	196600000	202500000	q33.1	1	4	0	0	0.05	0	0.0434783	0	0	0
chr2	202500000	204100000	q33.2	1	4	0	0	0.05	0	0.0434783	0	0	0
chr2	204100000	208200000	q33.3	1	4	0	0	0.05	0	0.0434783	0	0	0
chr2	208200000	214500000	q34	1	3	0	0	0.05	0	0.0326087	0	0.255405	0
chr2	214500000	220700000	q35	1	3	0	1	0.05	0	0.0326087	0.0108696	0.255405	0
chr2	220700000	224300000	q36.1	1	3	0	1	0.05	0	0.0326087	0.0108696	0.255405	0
chr2	224300000	225200000	q36.2	1	3	0	1	0.05	0	0.0326087	0.0108696	0.255405	0
chr2	225200000	230100000	q36.3	1	3	0	1	0.05	0	0.0326087	0.0108696	0.255405	0
chr2	230100000	234700000	q37.1	1	3	0	1	0.05	0	0.0326087	0.0108696	0.255405	0
chr2	234700000	236400000	q37.2	1	3	0	1	0.05	0	0.0326087	0.0108696	0.255405	0
chr2	236400000	242193529	q37.3	0	0	0	0	0	0	0	0	0	0
chr3	0	2800000	p26.3	0	0	0	0	0	0	0	0	0	0
chr3	2800000	4000000	p26.2	2	3	3	1	0.1	0.15	0.0326087	0.0108696	0.626764	1.61548
chr3	4000000	8100000	p26.1	2	3	3	1	0.1	0.15	0.0326087	0.0108696	0.626764	1.61548
chr3	8100000	11600000	p25.3	2	3	3	1	0.1	0.15	0.0326087	0.0108696	0.626764	1.61548
chr3	11600000	13200000	p25.2	2	3	2	1	0.1	0.1	0.0326087	0.0108696	0.626764	1.03037
chr3	13200000	16300000	p25.1	2	3	3	1	0.1	0.15	0.0326087	0.0108696	0.626764	1.61548
chr3	16300000	23800000	p24.3	2	3	3	1	0.1	0.15	0.0326087	0.0108696	0.626764	1.61548
chr3	23800000	26300000	p24.2	2	3	3	1	0.1	0.15	0.0326087	0.0108696	0.626764	1.61548
chr3	26300000	30800000	p24.1	2	3	3	1	0.1	0.15	0.0326087	0.0108696	0.626764	1.61548
chr3	30800000	32000000	p23	2	3	3	1	0.1	0.15	0.0326087	0.0108696	0.626764	1.61548
chr3	32000000	36400000	p22.3	2	3	3	1	0.1	0.15	0.0326087	0.0108696	0.626764	1.61548
chr3	36400000	39300000	p22.2	2	3	3	1	0.1	0.15	0.0326087	0.0108696	0.626764	1.61548
chr3	39300000	43600000	p22.1	2	3	3	1	0.1	0.15	0.0326087	0.0108696	0.626764	1.61548
chr3	43600000	44100000	p21.33	2	3	3	1	0.1	0.15	0.0326087	0.0108696	0.626764	1.61548
chr3	44100000	44200000	p21.32	2	3	3	1	0.1	0.15	0.0326087	0.0108696	0.626764	1.61548
chr3	44200000	50600000	p21.31	2	3	3	1	0.1	0.15	0.0326087	0.0108696	0.626764	1.61548
chr3	50600000	52300000	p21.2	2	3	3	1	0.1	0.15	0.0326087	0.0108696	0.626764	1.61548
chr3	52300000	54400000	p21.1	2	3	3	1	0.1	0.15	0.0326087	0.0108696	0.626764	1.61548
chr3	54400000	58600000	p14.3	2	3	3	1	0.1	0.15	0.0326087	0.0108696	0.626764	1.61548
chr3	58600000	63800000	p14.2	2	3	1	1	0.1	0.05	0.0326087	0.0108696	0.626764	0.473897
chr3	63800000	69700000	p14.1	4	3	1	0	0.2	0.05	0.0326087	0	1.52464	0.730859
chr3	69700000	74100000	p13	4	3	1	0	0.2	0.05	0.0326087	0	1.52464	0.730859
chr3	74100000	79800000	p12.3	2	3	1	0	0.1	0.05	0.0326087	0	0.626764	0.730859
chr3	79800000	83500000	p12.2	4	2	1	0	0.2	0.05	0.0217391	0	1.81393	0.730859
chr3	83500000	87100000	p12.1	4	2	1	1	0.2	0.05	0.0217391	0.0108696	1.81393	0.473897
chr3	87100000	87800000	p11.2	4	3	1	1	0.2	0.05	0.0326087	0.0108696	1.52464	0.473897
chr3	87800000	90900000	p11.1	3	1	1	1	0.15	0.05	0.0108696	0.0108696	1.61548	0.473897
chr3	90900000	94000000	q11.1	2	0	1	2	0.1	0.05	0	0.0217391	1.44534	0.339986
chr3	94000000	98600000	q11.2	4	3	1	2	0.2	0.05	0.0326087	0.0217391	1.52464	0.339986
chr3	98600000	100300000	q12.1	4	3	1	3	0.2	0.05	0.0326087	0.0326087	1.52464	0.255405
chr3	100300000	101200000	q12.2	4	3	1	3	0.2	0.05	0.0326087	0.0326087	1.52464	0.255405
chr3	101200000	103100000	q12.3	4	3	1	3	0.2	0.05	0.0326087	0.0326087	1.52464	0.255405
chr3	103100000	106500000	q13.11	4	3	1	2	0.2	0.05	0.0326087	0.0217391	1.52464	0.339986
chr3	106500000	108200000	q13.12	4	3	1	2	0.2	0.05	0.0326087	0.0217391	1.52464	0.339986
chr3	108200000	111600000	q13.13	4	3	1	2	0.2	0.05	0.0326087	0.0217391	1.52464	0.339986
chr3	111600000	113700000	q13.2	4	3	1	2	0.2	0.05	0.0326087	0.0217391	1.52464	0.339986
chr3	113700000	117600000	q13.31	4	3	1	1	0.2	0.05	0.0326087	0.0108696	1.52464	0.473897
chr3	117600000	119300000	q13.32	4	3	1	1	0.2	0.05	0.0326087	0.0108696	1.52464	0.473897
chr3	119300000	122200000	q13.33	4	4	1	1	0.2	0.05	0.0434783	0.0108696	1.30096	0.473897
chr3	122200000	124100000	q21.1	4	4	1	1	0.2	0.05	0.0434783	0.0108696	1.30096	0.473897
chr3	124100000	126100000	q21.2	4	4	1	1	0.2	0.05	0.0434783	0.0108696	1.30096	0.473897
chr3	126100000	129500000	q21.3	4	3	1	1	0.2	0.05	0.0326087	0.0108696	1.52464	0.473897
chr3	129500000	134000000	q22.1	4	3	1	0	0.2	0.05	0.0326087	0	1.52464	0.730859
chr3	134000000	136000000	q22.2	4	3	1	0	0.2	0.05	0.0326087	0	1.52464	0.730859
chr3	136000000	139000000	q22.3	4	3	1	0	0.2	0.05	0.0326087	0	1.52464	0.730859
chr3	139000000	143100000	q23	4	3	1	0	0.2	0.05	0.0326087	0	1.52464	0.730859
chr3	143100000	149200000	q24	4	3	1	0	0.2	0.05	0.0326087	0	1.52464	0.730859
chr3	149200000	152300000	q25.1	4	3	2	0	0.2	0.1	0.0326087	0	1.52464	1.44534
chr3	152300000	155300000	q25.2	4	3	2	0	0.2	0.1	0.0326087	0	1.52464	1.44534
chr3	155300000	157300000	q25.31	4	3	2	0	0.2	0.1	0.0326087	0	1.52464	1.44534
chr3	157300000	159300000	q25.32	4	3	2	0	0.2	0.1	0.0326087	0	1.52464	1.44534
chr3	159300000	161000000	q25.33	4	3	2	0	0.2	0.1	0.0326087	0	1.52464	1.44534
chr3	161000000	167900000	q26.1	4	3	2	0	0.2	0.1	0.0326087	0	1.52464	1.44534
chr3	167900000	171200000	q26.2	4	3	2	0	0.2	0.1	0.0326087	0	1.52464	1.44534
chr3	171200000	176000000	q26.31	4	3	2	0	0.2	0.1	0.0326087	0	1.52464	1.44534
chr3	176000000	179300000	q26.32	4	4	1	0	0.2	0.05	0.0434783	0	1.30096	0.730859
chr3	179300000	183000000	q26.33	4	4	1	0	0.2	0.05	0.0434783	0	1.30096	0.730859
chr3	183000000	184800000	q27.1	4	4	1	0	0.2	0.05	0.0434783	0	1.30096	0.730859
chr3	184800000	186300000	q27.2	4	4	1	0	0.2	0.05	0.0434783	0	1.30096	0.730859
chr3	186300000	188200000	q27.3	4	4	1	0	0.2	0.05	0.0434783	0	1.30096	0.730859
chr3	188200000	192600000	q28	4	4	1	0	0.2	0.05	0.0434783	0	1.30096	0.730859
chr3	192600000	198295559	q29	0	0	0	0	0	0	0	0	0	0
chr4	0	4500000	p16.3	0	0	0	0	0	0	0	0	0	0
chr4	4500000	6000000	p16.2	0	0	3	7	0	0.15	0	0.076087	0	0.401377
chr4	6000000	11300000	p16.1	0	0	3	5	0	0.15	0	0.0543478	0	0.747541
chr4	11300000	15000000	p15.33	0	0	3	7	0	0.15	0	0.076087	0	0.401377
chr4	15000000	17700000	p15.32	0	0	3	7	0	0.15	0	0.076087	0	0.401377
chr4	17700000	21300000	p15.31	0	0	3	7	0	0.15	0	0.076087	0	0.401377
chr4	21300000	27700000	p15.2	0	0	3	7	0	0.15	0	0.076087	0	0.401377
chr4	27700000	35800000	p15.1	0	0	4	7	0	0.2	0	0.076087	0	0.652639
chr4	35800000	41200000	p14	0	0	4	7	0	0.2	0	0.076087	0	0.652639
chr4	41200000	44600000	p13	0	0	4	7	0	0.2	0	0.076087	0	0.652639
chr4	44600000	48200000	p12	0	0	4	7	0	0.2	0	0.076087	0	0.652639
chr4	48200000	50000000	p11	0	1	4	7	0	0.2	0.0108696	0.076087	0	0.652639
chr4	50000000	51800000	q11	2	9	6	8	0.1	0.3	0.0978261	0.0869565	4.82164e-17	1.39505
chr4	51800000	58500000	q12	1	1	5	7	0.05	0.25	0.0108696	0.076087	0.473897	1.19
chr4	58500000	65500000	q13.1	0	1	5	7	0	0.25	0.0108696	0.076087	0	1.19
chr4	65500000	69400000	q13.2	0	1	4	5	0	0.2	0.0108696	0.0543478	0	1.1217
chr4	69400000	75300000	q13.3	0	1	5	7	0	0.25	0.0108696	0.076087	0	1.19
chr4	75300000	78000000	q21.1	0	1	5	7	0	0.25	0.0108696	0.076087	0	1.19
chr4	78000000	81500000	q21.21	0	1	5	7	0	0.25	0.0108696	0.076087	0	1.19
chr4	81500000	83200000	q21.22	0	1	5	7	0	0.25	0.0108696	0.076087	0	1.19
chr4	83200000	86000000	q21.23	0	1	5	7	0	0.25	0.0108696	0.076087	0	1.19
chr4	86000000	87100000	q21.3	0	1	5	7	0	0.25	0.0108696	0.076087	0	1.19
chr4	87100000	92800000	q22.1	0	0	5	7	0	0.25	0	0.076087	0	1.19
chr4	92800000	94200000	q22.2	0	0	5	7	0	0.25	0	0.076087	0	1.19
chr4	94200000	97900000	q22.3	0	0	5	7	0	0.25	0	0.076087	0	1.19
chr4	97900000	100100000	q23	0	0	5	7	0	0.25	0	0.076087	0	1.19
chr4	100100000	106700000	q24	0	0	5	7	0	0.25	0	0.076087	0	1.19
chr4	106700000	113200000	q25	0	0	5	7	0	0.25	0	0.076087	0	1.19
chr4	113200000	119900000	q26	0	0	5	7	0	0.25	0	0.076087	0	1.19
chr4	119900000	122800000	q27	0	1	5	7	0	0.25	0.0108696	0.076087	0	1.19
chr4	122800000	127900000	q28.1	0	1	5	7	0	0.25	0.0108696	0.076087	0	1.19
chr4	127900000	130100000	q28.2	0	1	5	7	0	0.25	0.0108696	0.076087	0	1.19
chr4	130100000	138500000	q28.3	0	1	5	7	0	0.25	0.0108696	0.076087	0	1.19
chr4	138500000	140600000	q31.1	0	1	5	7	0	0.25	0.0108696	0.076087	0	1.19
chr4	140600000	145900000	q31.21	0	1	5	7	0	0.25	0.0108696	0.076087	0	1.19
chr4	145900000	147500000	q31.22	0	1	5	7	0	0.25	0.0108696	0.076087	0	1.19
chr4	147500000	150200000	q31.23	0	0	5	7	0	0.25	0	0.076087	0	1.19
chr4	150200000	154600000	q31.3	0	0	5	7	0	0.25	0	0.076087	0	1.19
chr4	154600000	160800000	q32.1	0	1	5	7	0	0.25	0.0108696	0.076087	0	1.19
chr4	160800000	163600000	q32.2	0	1	5	7	0	0.25	0.0108696	0.076087	0	1.19
chr4	163600000	169200000	q32.3	0	1	5	7	0	0.25	0.0108696	0.076087	0	1.19
chr4	169200000	171000000	q33	0	1	5	7	0	0.25	0.0108696	0.076087	0	1.19
chr4	171000000	175400000	q34.1	0	1	5	7	0	0.25	0.0108696	0.076087	0	1.19
chr4	175400000	176600000	q34.2	0	1	5	8	0	0.25	0.0108696	0.0869565	0	0.873382
chr4	176600000	182300000	q34.3	0	1	5	8	0	0.25	0.0108696	0.0869565	0	0.873382
chr4	182300000	186200000	q35.1	0	1	5	8	0	0.25	0.0108696	0.0869565	0	0.873382
chr4	186200000	190214555	q35.2	0	0	0	0	0	0	0	0	0	0
chr5	0	4400000	p15.33	0	0	0	0	0	0	0	0	0	0
chr5	4400000	6300000	p15.32	5	8	0	2	0.25	0	0.0869565	0.0217391	0.873382	0
chr5	6300000	9900000	p15.31	5	8	0	2	0.25	0	0.0869565	0.0217391	0.873382	0
chr5	9900000	15000000	p15.2	5	8	0	2	0.25	0	0.0869565	0.0217391	0.873382	0
chr5	15000000	18400000	p15.1	5	8	0	2	0.25	0	0.0869565	0.0217391	0.873382	0
chr5	18400000	23300000	p14.3	5	7	0	2	0.25	0	0.076087	0.0217391	1.19	0
chr5	23300000	24600000	p14.2	5	7	0	3	0.25	0	0.076087	0.0326087	1.19	0
chr5	24600000	28900000	p14.1	5	7	0	2	0.25	0	0.076087	0.0217391	1.19	0
chr5	28900000	33800000	p13.3	5	7	0	2	0.25	0	0.076087	0.0217391	1.19	0
chr5	33800000	38400000	p13.2	5	8	0	2	0.25	0	0.0869565	0.0217391	0.873382	0
chr5	38400000	42500000	p13.1	5	7	0	2	0.25	0	0.076087	0.0217391	1.19	0
chr5	42500000	46100000	p12	4	6	0	3	0.2	0	0.0652174	0.0326087	0.974546	0
chr5	46100000	48800000	p11	0	1	1	3	0	0.05	0.0108696	0.0326087	0	0.255405
chr5	48800000	51400000	q11.1	0	1	1	3	0	0.05	0.0108696	0.0326087	0	0.255405
chr5	51400000	59600000	q11.2	1	1	1	6	0.05	0.05	0.0108696	0.0652174	0.473897	4.82164e-17
chr5	59600000	63600000	q12.1	1	1	1	6	0.05	0.05	0.0108696	0.0652174	0.473897	4.82164e-17
chr5	63600000	63900000	q12.2	1	1	3	6	0.05	0.15	0.0108696	0.0652174	0.473897	0.43206
chr5	63900000	67400000	q12.3	1	1	1	6	0.05	0.05	0.0108696	0.0652174	0.473897	4.82164e-17
chr5	67400000	69100000	q13.1	1	1	3	6	0.05	0.15	0.0108696	0.0652174	0.473897	0.43206
chr5	69100000	74000000	q13.2	1	1	3	6	0.05	0.15	0.0108696	0.0652174	0.473897	0.43206
chr5	74000000	77600000	q13.3	1	1	3	6	0.05	0.15	0.0108696	0.0652174	0.473897	0.43206
chr5	77600000	82100000	q14.1	1	1	3	6	0.05	0.15	0.0108696	0.0652174	0.473897	0.43206
chr5	82100000	83500000	q14.2	1	1	3	6	0.05	0.15	0.0108696	0.0652174	0.473897	0.43206
chr5	83500000	93000000	q14.3	1	1	3	6	0.05	0.15	0.0108696	0.0652174	0.473897	0.43206
chr5	93000000	98900000	q15	1	1	3	7	0.05	0.15	0.0108696	0.076087	0.473897	0.401377
chr5	98900000	103400000	q21.1	1	1	3	7	0.05	0.15	0.0108696	0.076087	0.473897	0.401377
chr5	103400000	105100000	q21.2	1	1	3	7	0.05	0.15	0.0108696	0.076087	0.473897	0.401377
chr5	105100000	110200000	q21.3	1	1	3	7	0.05	0.15	0.0108696	0.076087	0.473897	0.401377
chr5	110200000	112200000	q22.1	1	1	3	7	0.05	0.15	0.0108696	0.076087	0.473897	0.401377
chr5	112200000	113800000	q22.2	1	1	3	7	0.05	0.15	0.0108696	0.076087	0.473897	0.401377
chr5	113800000	115900000	q22.3	1	1	3	7	0.05	0.15	0.0108696	0.076087	0.473897	0.401377
chr5	115900000	122100000	q23.1	1	1	3	7	0.05	0.15	0.0108696	0.076087	0.473897	0.401377
chr5	122100000	127900000	q23.2	1	1	4	7	0.05	0.2	0.0108696	0.076087	0.473897	0.652639
chr5	127900000	131200000	q23.3	1	1	4	6	0.05	0.2	0.0108696	0.0652174	0.473897	0.974546
chr5	131200000	136900000	q31.1	1	1	3	6	0.05	0.15	0.0108696	0.0652174	0.473897	0.43206
chr5	136900000	140100000	q31.2	1	1	3	6	0.05	0.15	0.0108696	0.0652174	0.473897	0.43206
chr5	140100000	145100000	q31.3	1	1	3	6	0.05	0.15	0.0108696	0.0652174	0.473897	0.43206
chr5	145100000	150400000	q32	1	1	3	6	0.05	0.15	0.0108696	0.0652174	0.473897	0.43206
chr5	150400000	153300000	q33.1	1	1	3	6	0.05	0.15	0.0108696	0.0652174	0.473897	0.43206
chr5	153300000	156300000	q33.2	1	1	3	6	0.05	0.15	0.0108696	0.0652174	0.473897	0.43206
chr5	156300000	160500000	q33.3	1	1	3	6	0.05	0.15	0.0108696	0.0652174	0.473897	0.43206
chr5	160500000	169000000	q34	1	1	3	6	0.05	0.15	0.0108696	0.0652174	0.473897	0.43206
chr5	169000000	173300000	q35.1	1	1	3	6	0.05	0.15	0.0108696	0.0652174	0.473897	0.43206
chr5	173300000	177100000	q35.2	1	1	3	6	0.05	0.15	0.0108696	0.0652174	0.473897	0.43206
chr5	177100000	181538259	q35.3	0	0	0	0	0	0	0	0	0	0
chr6	0	2300000	p25.3	0	0	0	0	0	0	0	0	0	0
chr6	2300000	4200000	p25.2	2	7	2	3	0.1	0.1	0.076087	0.0326087	0.176137	0.626764
chr6	4200000	7100000	p25.1	2	7	2	3	0.1	0.1	0.076087	0.0326087	0.176137	0.626764
chr6	7100000	10600000	p24.3	2	7	2	3	0.1	0.1	0.076087	0.0326087	0.176137	0.626764
chr6	10600000	11600000	p24.2	2	7	2	3	0.1	0.1	0.076087	0.0326087	0.176137	0.626764
chr6	11600000	13400000	p24.1	2	7	2	3	0.1	0.1	0.076087	0.0326087	0.176137	0.626764
chr6	13400000	15200000	p23	2	7	2	3	0.1	0.1	0.076087	0.0326087	0.176137	0.626764
chr6	15200000	25200000	p22.3	3	7	2	3	0.15	0.1	0.076087	0.0326087	0.401377	0.626764
chr6	25200000	27100000	p22.2	3	7	0	3	0.15	0	0.076087	0.0326087	0.401377	0
chr6	27100000	30500000	p22.1	5	6	0	1	0.25	0	0.0652174	0.0108696	1.34358	0
chr6	30500000	32100000	p21.33	5	18	0	1	0.25	0	0.195652	0.0108696	0.11451	0
chr6	32100000	33500000	p21.32	5	12	0	1	0.25	0	0.130435	0.0108696	0.493153	0
chr6	33500000	36600000	p21.31	6	9	0	1	0.3	0	0.0978261	0.0108696	1.09269	0
chr6	36600000	40500000	p21.2	6	9	0	1	0.3	0	0.0978261	0.0108696	1.09269	0
chr6	40500000	46200000	p21.1	6	9	0	1	0.3	0	0.0978261	0.0108696	1.09269	0
chr6	46200000	51800000	p12.3	6	8	0	1	0.3	0	0.0869565	0.0108696	1.39505	0
chr6	51800000	53000000	p12.2	6	8	0	2	0.3	0	0.0869565	0.0217391	1.39505	0
chr6	53000000	57200000	p12.1	4	8	0	1	0.2	0	0.0869565	0.0108696	0.611252	0
chr6	57200000	58500000	p11.2	2	8	0	1	0.1	0	0.0869565	0.0108696	0	0
chr6	58500000	59800000	p11.1	1	12	2	3	0.05	0.1	0.130435	0.0326087	0.158576	0.626764
chr6	59800000	62600000	q11.1	1	5	0	1	0.05	0	0.0543478	0.0108696	0	0
chr6	62600000	62700000	q11.2	3	5	0	1	0.15	0	0.0543478	0.0108696	0.747541	0
chr6	62700000	69200000	q12	3	3	0	1	0.15	0	0.0326087	0.0108696	1.05853	0
chr6	69200000	75200000	q13	3	3	0	1	0.15	0	0.0326087	0.0108696	1.05853	0
chr6	75200000	83200000	q14.1	3	2	0	2	0.15	0	0.0217391	0.0217391	1.28929	0
chr6	83200000	84200000	q14.2	3	3	0	4	0.15	0	0.0326087	0.0434783	1.05853	0
chr6	84200000	87300000	q14.3	3	3	0	4	0.15	0	0.0326087	0.0434783	1.05853	0
chr6	87300000	92500000	q15	3	3	0	3	0.15	0	0.0326087	0.0326087	1.05853	0
chr6	92500000	98900000	q16.1	3	3	0	4	0.15	0	0.0326087	0.0434783	1.05853	0
chr6	98900000	100000000	q16.2	3	3	0	4	0.15	0	0.0326087	0.0434783	1.05853	0
chr6	100000000	105000000	q16.3	3	3	0	4	0.15	0	0.0326087	0.0434783	1.05853	0
chr6	105000000	114200000	q21	5	3	0	5	0.25	0	0.0326087	0.0543478	2.01105	0.231798
chr6	114200000	117900000	q22.1	5	3	0	3	0.25	0	0.0326087	0.0326087	2.01105	0
chr6	117900000	118100000	q22.2	5	3	0	4	0.25	0	0.0326087	0.0434783	2.01105	0
chr6	118100000	125800000	q22.31	5	3	0	4	0.25	0	0.0326087	0.0434783	2.01105	0
chr6	125800000	126800000	q22.32	6	3	0	4	0.3	0	0.0326087	0.0434783	2.50944	0
chr6	126800000	130000000	q22.33	6	3	0	3	0.3	0	0.0326087	0.0326087	2.50944	0
chr6	130000000	130900000	q23.1	6	3	0	3	0.3	0	0.0326087	0.0326087	2.50944	0
chr6	130900000	134700000	q23.2	6	3	0	2	0.3	0	0.0326087	0.0217391	2.50944	0
chr6	134700000	138300000	q23.3	6	3	0	2	0.3	0	0.0326087	0.0217391	2.50944	0
chr6	138300000	142200000	q24.1	6	3	0	2	0.3	0	0.0326087	0.0217391	2.50944	0
chr6	142200000	145100000	q24.2	5	3	0	2	0.25	0	0.0326087	0.0217391	2.01105	0
chr6	145100000	148500000	q24.3	5	3	0	2	0.25	0	0.0326087	0.0217391	2.01105	0
chr6	148500000	152100000	q25.1	5	3	0	2	0.25	0	0.0326087	0.0217391	2.01105	0
chr6	152100000	155200000	q25.2	5	3	0	1	0.25	0	0.0326087	0.0108696	2.01105	0
chr6	155200000	160600000	q25.3	5	3	0	1	0.25	0	0.0326087	0.0108696	2.01105	0
chr6	160600000	164100000	q26	3	3	0	1	0.15	0	0.0326087	0.0108696	1.05853	0
chr6	164100000	170805979	q27	0	0	0	0	0	0	0	0	0	0
chr7	0	2800000	p22.3	0	0	0	0	0	0	0	0	0	0
chr7	2800000	4500000	p22.2	9	28	0	0	0.45	0	0.304348	0	0.325535	0
chr7	4500000	7200000	p22.1	8	27	0	0	0.4	0	0.293478	0	0.206207	0
chr7	7200000	13700000	p21.3	9	27	0	0	0.45	0	0.293478	0	0.462891	0
chr7	13700000	16500000	p21.2	9	27	0	0	0.45	0	0.293478	0	0.462891	0
chr7	16500000	20900000	p21.1	9	27	0	0	0.45	0	0.293478	0	0.462891	0
chr7	20900000	25500000	p15.3	9	27	0	0	0.45	0	0.293478	0	0.462891	0
chr7	25500000	27900000	p15.2	9	27	0	0	0.45	0	0.293478	0	0.462891	0
chr7	27900000	28800000	p15.1	9	27	0	0	0.45	0	0.293478	0	0.462891	0
chr7	28800000	34900000	p14.3	9	27	0	0	0.45	0	0.293478	0	0.462891	0
chr7	34900000	37100000	p14.2	9	28	0	0	0.45	0	0.304348	0	0.325535	0
chr7	37100000	43300000	p14.1	9	27	0	0	0.45	0	0.293478	0	0.462891	0
chr7	43300000	45400000	p13	9	27	0	0	0.45	0	0.293478	0	0.462891	0
chr7	45400000	49000000	p12.3	9	27	0	0	0.45	0	0.293478	0	0.462891	0
chr7	49000000	50500000	p12.2	9	27	0	0	0.45	0	0.293478	0	0.462891	0
chr7	50500000	53900000	p12.1	9	27	0	0	0.45	0	0.293478	0	0.462891	0
chr7	53900000	58100000	p11.2	7	21	0	0	0.35	0	0.228261	0	0.371644	0
chr7	58100000	60100000	p11.1	7	24	5	10	0.35	0.25	0.26087	0.108696	0.21776	0.762803
chr7	60100000	62100000	q11.1	8	26	5	11	0.4	0.25	0.282609	0.119565	0.334142	0.511645
chr7	62100000	67500000	q11.21	6	23	0	0	0.3	0	0.25	0	0.102906	0
chr7	67500000	72700000	q11.22	9	25	0	0	0.45	0	0.271739	0	0.486204	0
chr7	72700000	77900000	q11.23	5	17	0	0	0.25	0	0.184783	0	0.251502	0
chr7	77900000	86700000	q21.11	9	22	0	0	0.45	0	0.23913	0	0.683463	0
chr7	86700000	88500000	q21.12	9	23	0	0	0.45	0	0.25	0	0.663764	0
chr7	88500000	91500000	q21.13	9	24	0	0	0.45	0	0.26087	0	0.49359	0
chr7	91500000	93300000	q21.2	9	24	0	0	0.45	0	0.26087	0	0.49359	0
chr7	93300000	98400000	q21.3	9	24	0	0	0.45	0	0.26087	0	0.49359	0
chr7	98400000	104200000	q22.1	7	18	0	0	0.35	0	0.195652	0	0.567726	0
chr7	104200000	104900000	q22.2	9	23	0	0	0.45	0	0.25	0	0.663764	0
chr7	104900000	107800000	q22.3	7	23	0	0	0.35	0	0.25	0	0.221617	0
chr7	107800000	115000000	q31.1	9	21	0	0	0.45	0	0.228261	0	0.698523	0
chr7	115000000	117700000	q31.2	9	22	0	0	0.45	0	0.23913	0	0.683463	0
chr7	117700000	121400000	q31.31	9	22	0	0	0.45	0	0.23913	0	0.683463	0
chr7	121400000	124100000	q31.32	9	22	0	0	0.45	0	0.23913	0	0.683463	0
chr7	124100000	127500000	q31.33	9	22	0	0	0.45	0	0.23913	0	0.683463	0
chr7	127500000	129600000	q32.1	9	22	0	0	0.45	0	0.23913	0	0.683463	0
chr7	129600000	130800000	q32.2	9	22	0	0	0.45	0	0.23913	0	0.683463	0
chr7	130800000	132900000	q32.3	9	22	0	0	0.45	0	0.23913	0	0.683463	0
chr7	132900000	138500000	q33	9	22	0	0	0.45	0	0.23913	0	0.683463	0
chr7	138500000	143400000	q34	4	18	0	0	0.2	0	0.195652	0	0	0
chr7	143400000	148200000	q35	5	19	0	0	0.25	0	0.206522	0	0.111821	0
chr7	148200000	152800000	q36.1	6	23	0	0	0.3	0	0.25	0	0.102906	0
chr7	152800000	155200000	q36.2	8	23	0	0	0.4	0	0.25	0	0.497789	0
chr7	155200000	159345973	q36.3	0	0	0	0	0	0	0	0	0	0
chr8	0	2300000	p23.3	0	0	0	0	0	0	0	0	0	0
chr8	2300000	6300000	p23.2	1	9	9	13	0.05	0.45	0.0978261	0.141304	0	1.62357
chr8	6300000	12800000	p23.1	0	7	8	11	0	0.4	0.076087	0.119565	0.221895	1.51917
chr8	12800000	19200000	p22	0	11	9	12	0	0.45	0.119565	0.130435	0.680815	1.72215
chr8	19200000	23500000	p21.3	0	10	9	12	0	0.45	0.108696	0.130435	0.437342	1.72215
chr8	23500000	27500000	p21.2	0	10	9	13	0	0.45	0.108696	0.141304	0.437342	1.62357
chr8	27500000	29000000	p21.1	0	10	9	12	0	0.45	0.108696	0.130435	0.437342	1.72215
chr8	29000000	36700000	p12	0	9	5	10	0	0.25	0.0978261	0.108696	0.452309	0.762803
chr8	36700000	38500000	p11.23	0	12	4	6	0	0.2	0.130435	0.0652174	0.674123	0.974546
chr8	38500000	39900000	p11.22	0	10	4	6	0	0.2	0.108696	0.0652174	0.437342	0.974546
chr8	39900000	43200000	p11.21	0	15	2	3	0	0.1	0.163043	0.0326087	0.900655	0.626764
chr8	43200000	45200000	p11.1	2	15	3	2	0.1	0.15	0.163043	0.0217391	0.133378	1.28929
chr8	45200000	47200000	q11.1	4	15	0	0	0.2	0	0.163043	0	0.124253	0
chr8	47200000	51300000	q11.21	7	24	0	0	0.35	0	0.26087	0	0.21776	0
chr8	51300000	51700000	q11.22	7	25	0	0	0.35	0	0.271739	0	0.212676	0
chr8	51700000	54600000	q11.23	7	24	0	0	0.35	0	0.26087	0	0.21776	0
chr8	54600000	60600000	q12.1	6	24	0	0	0.3	0	0.26087	0	0.100622	0
chr8	60600000	61300000	q12.2	6	24	1	0	0.3	0.05	0.26087	0	0.100622	0.730859
chr8	61300000	65100000	q12.3	6	24	1	0	0.3	0.05	0.26087	0	0.100622	0.730859
chr8	65100000	67100000	q13.1	6	25	1	0	0.3	0.05	0.271739	0	0.0978597	0.730859
chr8	67100000	69600000	q13.2	6	24	1	0	0.3	0.05	0.26087	0	0.100622	0.730859
chr8	69600000	72000000	q13.3	6	24	1	0	0.3	0.05	0.26087	0	0.100622	0.730859
chr8	72000000	74600000	q21.11	6	24	1	0	0.3	0.05	0.26087	0	0.100622	0.730859
chr8	74600000	74700000	q21.12	6	24	1	0	0.3	0.05	0.26087	0	0.100622	0.730859
chr8	74700000	83500000	q21.13	6	23	0	0	0.3	0	0.25	0	0.102906	0
chr8	83500000	85900000	q21.2	6	23	0	0	0.3	0	0.25	0	0.102906	0
chr8	85900000	92300000	q21.3	6	24	0	0	0.3	0	0.26087	0	0.100622	0
chr8	92300000	97900000	q22.1	6	24	0	0	0.3	0	0.26087	0	0.100622	0
chr8	97900000	100500000	q22.2	6	24	0	0	0.3	0	0.26087	0	0.100622	0
chr8	100500000	105100000	q22.3	6	25	0	0	0.3	0	0.271739	0	0.0978597	0
chr8	105100000	109500000	q23.1	6	24	0	0	0.3	0	0.26087	0	0.100622	0
chr8	109500000	111100000	q23.2	6	26	0	0	0.3	0	0.282609	0	0	0
chr8	111100000	116700000	q23.3	6	24	0	0	0.3	0	0.26087	0	0.100622	0
chr8	116700000	118300000	q24.11	6	27	0	0	0.3	0	0.293478	0	0	0
chr8	118300000	121500000	q24.12	6	26	0	0	0.3	0	0.282609	0	0	0
chr8	121500000	126300000	q24.13	6	26	0	0	0.3	0	0.282609	0	0	0
chr8	126300000	130400000	q24.21	6	27	0	0	0.3	0	0.293478	0	0	0
chr8	130400000	135400000	q24.22	6	27	0	0	0.3	0	0.293478	0	0	0
chr8	135400000	138900000	q24.23	6	27	0	0	0.3	0	0.293478	0	0	0
chr8	138900000	145138636	q24.3	0	0	0	0	0	0	0	0	0	0
chr9	0	2200000	p24.3	0	0	0	0	0	0	0	0	0	0
chr9	2200000	4600000	p24.2	2	13	1	1	0.1	0.05	0.141304	0.0108696	0	0.473897
chr9	4600000	9000000	p24.1	2	12	1	1	0.1	0.05	0.130435	0.0108696	0	0.473897
chr9	9000000	14200000	p23	2	12	1	1	0.1	0.05	0.130435	0.0108696	0	0.473897
chr9	14200000	16600000	p22.3	2	12	1	1	0.1	0.05	0.130435	0.0108696	0	0.473897
chr9	16600000	18500000	p22.2	2	12	1	1	0.1	0.05	0.130435	0.0108696	0	0.473897
chr9	18500000	19900000	p22.1	2	12	1	1	0.1	0.05	0.130435	0.0108696	0	0.473897
chr9	19900000	25600000	p21.3	2	12	1	1	0.1	0.05	0.130435	0.0108696	0	0.473897
chr9	25600000	28000000	p21.2	2	12	1	1	0.1	0.05	0.130435	0.0108696	0	0.473897
chr9	28000000	33200000	p21.1	2	11	1	2	0.1	0.05	0.119565	0.0217391	0	0.339986
chr9	33200000	36300000	p13.3	2	12	1	2	0.1	0.05	0.130435	0.0217391	0	0.339986
chr9	36300000	37900000	p13.2	2	12	1	2	0.1	0.05	0.130435	0.0217391	0	0.339986
chr9	37900000	39000000	p13.1	2	12	1	2	0.1	0.05	0.130435	0.0217391	0	0.339986
chr9	39000000	40000000	p12	1	11	1	4	0.05	0.05	0.119565	0.0434783	0.161844	0
chr9	40000000	42200000	p11.2	2	11	4	4	0.1	0.2	0.119565	0.0434783	0	1.30096
chr9	42200000	43000000	p11.1	5	13	3	8	0.25	0.15	0.141304	0.0869565	0.469477	0.367172
chr9	43000000	45500000	q11	2	12	4	3	0.1	0.2	0.130435	0.0326087	0	1.52464
chr9	45500000	61500000	q12	2	9	3	2	0.1	0.15	0.0978261	0.0217391	4.82164e-17	1.28929
chr9	61500000	65000000	q13	2	12	5	5	0.1	0.25	0.130435	0.0543478	0	1.52508
chr9	65000000	69300000	q21.11	1	10	1	3	0.05	0.05	0.108696	0.0326087	0.162479	0.255405
chr9	69300000	71300000	q21.12	1	12	2	3	0.05	0.1	0.130435	0.0326087	0.158576	0.626764
chr9	71300000	76600000	q21.13	1	12	1	4	0.05	0.05	0.130435	0.0434783	0.158576	0
chr9	76600000	78500000	q21.2	1	12	1	4	0.05	0.05	0.130435	0.0434783	0.158576	0
chr9	78500000	81500000	q21.31	1	12	1	3	0.05	0.05	0.130435	0.0326087	0.158576	0.255405
chr9	81500000	84300000	q21.32	1	10	1	3	0.05	0.05	0.108696	0.0326087	0.162479	0.255405
chr9	84300000	87800000	q21.33	1	12	1	3	0.05	0.05	0.130435	0.0326087	0.158576	0.255405
chr9	87800000	89200000	q22.1	1	11	1	3	0.05	0.05	0.119565	0.0326087	0.161844	0.255405
chr9	89200000	91200000	q22.2	1	12	1	3	0.05	0.05	0.130435	0.0326087	0.158576	0.255405
chr9	91200000	93900000	q22.31	1	12	1	3	0.05	0.05	0.130435	0.0326087	0.158576	0.255405
chr9	93900000	96500000	q22.32	1	12	2	3	0.05	0.1	0.130435	0.0326087	0.158576	0.626764
chr9	96500000	99800000	q22.33	1	12	2	3	0.05	0.1	0.130435	0.0326087	0.158576	0.626764
chr9	99800000	105400000	q31.1	1	12	1	3	0.05	0.05	0.130435	0.0326087	0.158576	0.255405
chr9	105400000	108500000	q31.2	1	12	1	3	0.05	0.05	0.130435	0.0326087	0.158576	0.255405
chr9	108500000	112100000	q31.3	1	12	1	3	0.05	0.05	0.130435	0.0326087	0.158576	0.255405
chr9	112100000	114900000	q32	1	12	1	3	0.05	0.05	0.130435	0.0326087	0.158576	0.255405
chr9	114900000	119800000	q33.1	1	12	1	4	0.05	0.05	0.130435	0.0434783	0.158576	0
chr9	119800000	123100000	q33.2	1	12	1	4	0.05	0.05	0.130435	0.0434783	0.158576	0
chr9	123100000	127500000	q33.3	1	12	1	4	0.05	0.05	0.130435	0.0434783	0.158576	0
chr9	127500000	130600000	q34.11	1	12	1	4	0.05	0.05	0.130435	0.0434783	0.158576	0
chr9	130600000	131100000	q34.12	1	12	2	4	0.05	0.1	0.130435	0.0434783	0.158576	0.507843
chr9	131100000	133100000	q34.13	1	12	2	4	0.05	0.1	0.130435	0.0434783	0.158576	0.507843
chr9	133100000	134500000	q34.2	1	12	2	4	0.05	0.1	0.130435	0.0434783	0.158576	0.507843
chr9	134500000	138394717	q34.3	0	0	0	0	0	0	0	0	0	0
chr10	0	3000000	p15.3	0	0	0	0	0	0	0	0	0	0
chr10	3000000	3800000	p15.2	0	5	2	1	0	0.1	0.0543478	0.0108696	0.231798	1.03037
chr10	3800000	6600000	p15.1	0	5	2	0	0	0.1	0.0543478	0	0.231798	1.44534
chr10	6600000	12200000	p14	0	5	2	0	0	0.1	0.0543478	0	0.231798	1.44534
chr10	12200000	17300000	p13	0	5	1	0	0	0.05	0.0543478	0	0.231798	0.730859
chr10	17300000	18300000	p12.33	0	5	2	0	0	0.1	0.0543478	0	0.231798	1.44534
chr10	18300000	18400000	p12.32	0	5	2	0	0	0.1	0.0543478	0	0.231798	1.44534
chr10	18400000	22300000	p12.31	0	5	2	0	0	0.1	0.0543478	0	0.231798	1.44534
chr10	22300000	24300000	p12.2	0	5	1	0	0	0.05	0.0543478	0	0.231798	0.730859
chr10	24300000	29300000	p12.1	0	5	0	0	0	0	0.0543478	0	0.231798	0
chr10	29300000	31100000	p11.23	0	5	0	0	0	0	0.0543478	0	0.231798	0
chr10	31100000	34200000	p11.22	0	5	0	0	0	0	0.0543478	0	0.231798	0
chr10	34200000	38000000	p11.21	0	5	0	0	0	0	0.0543478	0	0.231798	0
chr10	38000000	39800000	p11.1	0	2	0	1	0	0	0.0217391	0.0108696	0	0
chr10	39800000	41600000	q11.1	0	2	2	1	0	0.1	0.0217391	0.0108696	0	1.03037
chr10	41600000	45500000	q11.21	0	0	0	4	0	0	0	0.0434783	0	0
chr10	45500000	48600000	q11.22	0	3	0	4	0	0	0.0326087	0.0434783	0	0
chr10	48600000	51100000	q11.23	0	3	0	4	0	0	0.0326087	0.0434783	0	0
chr10	51100000	59400000	q21.1	0	3	0	2	0	0	0.0326087	0.0217391	0	0
chr10	59400000	62800000	q21.2	0	4	0	2	0	0	0.0434783	0.0217391	0	0
chr10	62800000	68800000	q21.3	0	3	0	2	0	0	0.0326087	0.0217391	0	0
chr10	68800000	73100000	q22.1	0	3	0	3	0	0	0.0326087	0.0326087	0	0
chr10	73100000	75900000	q22.2	0	2	0	3	0	0	0.0217391	0.0326087	0	0
chr10	75900000	80300000	q22.3	0	2	0	3	0	0	0.0217391	0.0326087	0	0
chr10	80300000	86100000	q23.1	0	2	0	3	0	0	0.0217391	0.0326087	0	0
chr10	86100000	87700000	q23.2	0	2	1	4	0	0.05	0.0217391	0.0434783	0	0
chr10	87700000	91100000	q23.31	0	2	1	4	0	0.05	0.0217391	0.0434783	0	0
chr10	91100000	92300000	q23.32	0	1	1	4	0	0.05	0.0108696	0.0434783	0	0
chr10	92300000	95300000	q23.33	0	0	1	4	0	0.05	0	0.0434783	0	0
chr10	95300000	97500000	q24.1	0	0	1	5	0	0.05	0	0.0543478	0	0
chr10	97500000	100100000	q24.2	0	0	1	5	0	0.05	0	0.0543478	0	0
chr10	100100000	101200000	q24.31	0	0	0	5	0	0	0	0.0543478	0	0.231798
chr10	101200000	103100000	q24.32	0	0	0	5	0	0	0	0.0543478	0	0.231798
chr10	103100000	104000000	q24.33	0	0	1	6	0	0.05	0	0.0652174	0	4.82164e-17
chr10	104000000	110100000	q25.1	0	0	0	5	0	0	0	0.0543478	0	0.231798
chr10	110100000	113100000	q25.2	0	1	0	5	0	0	0.0108696	0.0543478	0	0.231798
chr10	113100000	117300000	q25.3	0	1	0	4	0	0	0.0108696	0.0434783	0	0
chr10	117300000	119900000	q26.11	0	0	0	4	0	0	0	0.0434783	0	0
chr10	119900000	121400000	q26.12	0	0	0	4	0	0	0	0.0434783	0	0
chr10	121400000	125700000	q26.13	0	1	0	3	0	0	0.0108696	0.0326087	0	0
chr10	125700000	128800000	q26.2	0	1	0	4	0	0	0.0108696	0.0434783	0	0
chr10	128800000	133797422	q26.3	0	0	0	0	0	0	0	0	0	0
chr11	0	2800000	p15.5	0	0	0	0	0	0	0	0	0	0
chr11	2800000	11700000	p15.4	2	1	2	1	0.1	0.1	0.0108696	0.0108696	1.03037	1.03037
chr11	11700000	13800000	p15.3	2	1	2	1	0.1	0.1	0.0108696	0.0108696	1.03037	1.03037
chr11	13800000	16900000	p15.2	2	1	2	1	0.1	0.1	0.0108696	0.0108696	1.03037	1.03037
chr11	16900000	22000000	p15.1	2	1	2	1	0.1	0.1	0.0108696	0.0108696	1.03037	1.03037
chr11	22000000	26200000	p14.3	2	1	2	2	0.1	0.1	0.0108696	0.0217391	1.03037	0.789805
chr11	26200000	27200000	p14.2	2	1	2	2	0.1	0.1	0.0108696	0.0217391	1.03037	0.789805
chr11	27200000	31000000	p14.1	2	1	2	2	0.1	0.1	0.0108696	0.0217391	1.03037	0.789805
chr11	31000000	36400000	p13	2	1	2	2	0.1	0.1	0.0108696	0.0217391	1.03037	0.789805
chr11	36400000	43400000	p12	2	1	2	2	0.1	0.1	0.0108696	0.0217391	1.03037	0.789805
chr11	43400000	48800000	p11.2	2	1	2	3	0.1	0.1	0.0108696	0.0326087	1.03037	0.626764
chr11	48800000	51000000	p11.12	1	0	1	4	0.05	0.05	0	0.0434783	0.730859	0
chr11	51000000	53400000	p11.11	3	11	6	15	0.15	0.3	0.119565	0.163043	0.143108	0.607833
chr11	53400000	55800000	q11	0	0	2	4	0	0.1	0	0.0434783	0	0.507843
chr11	55800000	60100000	q12.1	3	1	2	3	0.15	0.1	0.0108696	0.0326087	1.61548	0.626764
chr11	60100000	61900000	q12.2	3	1	1	1	0.15	0.05	0.0108696	0.0108696	1.61548	0.473897
chr11	61900000	63600000	q12.3	3	3	2	3	0.15	0.1	0.0326087	0.0326087	1.05853	0.626764
chr11	63600000	66100000	q13.1	3	3	1	3	0.15	0.05	0.0326087	0.0326087	1.05853	0.255405
chr11	66100000	68700000	q13.2	3	3	1	3	0.15	0.05	0.0326087	0.0326087	1.05853	0.255405
chr11	68700000	70500000	q13.3	3	3	1	3	0.15	0.05	0.0326087	0.0326087	1.05853	0.255405
chr11	70500000	75500000	q13.4	3	3	1	3	0.15	0.05	0.0326087	0.0326087	1.05853	0.255405
chr11	75500000	77400000	q13.5	4	3	1	3	0.2	0.05	0.0326087	0.0326087	1.52464	0.255405
chr11	77400000	85900000	q14.1	4	3	1	3	0.2	0.05	0.0326087	0.0326087	1.52464	0.255405
chr11	85900000	88600000	q14.2	4	3	1	4	0.2	0.05	0.0326087	0.0434783	1.52464	0
chr11	88600000	93000000	q14.3	3	3	1	4	0.15	0.05	0.0326087	0.0434783	1.05853	0
chr11	93000000	97400000	q21	4	3	1	4	0.2	0.05	0.0326087	0.0434783	1.52464	0
chr11	97400000	102300000	q22.1	4	3	2	4	0.2	0.1	0.0326087	0.0434783	1.52464	0.507843
chr11	102300000	103000000	q22.2	4	3	2	4	0.2	0.1	0.0326087	0.0434783	1.52464	0.507843
chr11	103000000	110600000	q22.3	4	3	2	4	0.2	0.1	0.0326087	0.0434783	1.52464	0.507843
chr11	110600000	112700000	q23.1	4	3	1	4	0.2	0.05	0.0326087	0.0434783	1.52464	0
chr11	112700000	114600000	q23.2	4	3	2	4	0.2	0.1	0.0326087	0.0434783	1.52464	0.507843
chr11	114600000	121300000	q23.3	3	3	1	4	0.15	0.05	0.0326087	0.0434783	1.05853	0
chr11	121300000	124000000	q24.1	4	3	2	4	0.2	0.1	0.0326087	0.0434783	1.52464	0.507843
chr11	124000000	127900000	q24.2	4	3	2	4	0.2	0.1	0.0326087	0.0434783	1.52464	0.507843
chr11	127900000	130900000	q24.3	4	3	2	3	0.2	0.1	0.0326087	0.0326087	1.52464	0.626764
chr11	130900000	135086622	q25	0	0	0	0	0	0	0	0	0	0
chr12	0	3200000	p13.33	0	0	0	0	0	0	0	0	0	0
chr12	3200000	5300000	p13.32	4	10	1	1	0.2	0.05	0.108696	0.0108696	0.329961	0.473897
chr12	5300000	10000000	p13.31	4	8	1	1	0.2	0.05	0.0869565	0.0108696	0.611252	0.473897
chr12	10000000	12600000	p13.2	4	9	1	2	0.2	0.05	0.0978261	0.0217391	0.564288	0.339986
chr12	12600000	14600000	p13.1	4	9	1	1	0.2	0.05	0.0978261	0.0108696	0.564288	0.473897
chr12	14600000	19800000	p12.3	4	9	1	1	0.2	0.05	0.0978261	0.0108696	0.564288	0.473897
chr12	19800000	21100000	p12.2	4	9	1	1	0.2	0.05	0.0978261	0.0108696	0.564288	0.473897
chr12	21100000	26300000	p12.1	4	9	1	1	0.2	0.05	0.0978261	0.0108696	0.564288	0.473897
chr12	26300000	27600000	p11.23	4	9	1	1	0.2	0.05	0.0978261	0.0108696	0.564288	0.473897
chr12	27600000	30500000	p11.22	4	9	1	1	0.2	0.05	0.0978261	0.0108696	0.564288	0.473897
chr12	30500000	33200000	p11.21	4	9	1	1	0.2	0.05	0.0978261	0.0108696	0.564288	0.473897
chr12	33200000	35500000	p11.1	4	9	1	1	0.2	0.05	0.0978261	0.0108696	0.564288	0.473897
chr12	35500000	37800000	q11	4	10	2	2	0.2	0.1	0.108696	0.0217391	0.329961	0.789805
chr12	37800000	46000000	q12	3	9	1	0	0.15	0.05	0.0978261	0	0.158162	0.730859
chr12	46000000	48700000	q13.11	4	10	1	2	0.2	0.05	0.108696	0.0217391	0.329961	0.339986
chr12	48700000	51100000	q13.12	4	10	1	2	0.2	0.05	0.108696	0.0217391	0.329961	0.339986
chr12	51100000	54500000	q13.13	4	10	1	1	0.2	0.05	0.108696	0.0108696	0.329961	0.473897
chr12	54500000	56200000	q13.2	4	10	1	2	0.2	0.05	0.108696	0.0217391	0.329961	0.339986
chr12	56200000	57700000	q13.3	4	10	1	2	0.2	0.05	0.108696	0.0217391	0.329961	0.339986
chr12	57700000	62700000	q14.1	3	10	1	2	0.15	0.05	0.108696	0.0217391	0.151416	0.339986
chr12	62700000	64700000	q14.2	3	10	2	3	0.15	0.1	0.108696	0.0326087	0.151416	0.626764
chr12	64700000	67300000	q14.3	3	10	2	3	0.15	0.1	0.108696	0.0326087	0.151416	0.626764
chr12	67300000	71100000	q15	3	10	2	3	0.15	0.1	0.108696	0.0326087	0.151416	0.626764
chr12	71100000	75300000	q21.1	3	9	2	3	0.15	0.1	0.0978261	0.0326087	0.158162	0.626764
chr12	75300000	79900000	q21.2	3	9	2	3	0.15	0.1	0.0978261	0.0326087	0.158162	0.626764
chr12	79900000	86300000	q21.31	3	9	2	3	0.15	0.1	0.0978261	0.0326087	0.158162	0.626764
chr12	86300000	88600000	q21.32	3	9	2	3	0.15	0.1	0.0978261	0.0326087	0.158162	0.626764
chr12	88600000	92200000	q21.33	3	9	1	3	0.15	0.05	0.0978261	0.0326087	0.158162	0.255405
chr12	92200000	95800000	q22	4	9	1	3	0.2	0.05	0.0978261	0.0326087	0.564288	0.255405
chr12	95800000	101200000	q23.1	4	9	1	3	0.2	0.05	0.0978261	0.0326087	0.564288	0.255405
chr12	101200000	103500000	q23.2	4	9	1	3	0.2	0.05	0.0978261	0.0326087	0.564288	0.255405
chr12	103500000	108600000	q23.3	4	9	1	2	0.2	0.05	0.0978261	0.0217391	0.564288	0.339986
chr12	108600000	111300000	q24.11	4	9	1	2	0.2	0.05	0.0978261	0.0217391	0.564288	0.339986
chr12	111300000	111900000	q24.12	4	9	1	2	0.2	0.05	0.0978261	0.0217391	0.564288	0.339986
chr12	111900000	113900000	q24.13	4	9	1	2	0.2	0.05	0.0978261	0.0217391	0.564288	0.339986
chr12	113900000	116400000	q24.21	4	9	1	2	0.2	0.05	0.0978261	0.0217391	0.564288	0.339986
chr12	116400000	117700000	q24.22	4	9	1	2	0.2	0.05	0.0978261	0.0217391	0.564288	0.339986
chr12	117700000	120300000	q24.23	4	9	1	2	0.2	0.05	0.0978261	0.0217391	0.564288	0.339986
chr12	120300000	125400000	q24.31	4	9	1	2	0.2	0.05	0.0978261	0.0217391	0.564288	0.339986
chr12	125400000	128700000	q24.32	4	9	1	2	0.2	0.05	0.0978261	0.0217391	0.564288	0.339986
chr12	128700000	133275309	q24.33	0	0	0	0	0	0	0	0	0	0
chr13	0	4600000	p13	0	0	0	0	0	0	0	0	0	0
chr13	4600000	10100000	p12	0	0	0	0	0	0	0	0	0	0
chr13	10100000	16500000	p11.2	0	0	0	0	0	0	0	0	0	0
chr13	16500000	17700000	p11.1	6	17	8	22	0.3	0.4	0.184783	0.23913	0.411295	0.514864
chr13	17700000	18900000	q11	6	15	2	3	0.3	0.1	0.163043	0.0326087	0.607833	0.626764
chr13	18900000	22600000	q12.11	10	29	0	0	0.5	0	0.315217	0	0.453709	0
chr13	22600000	24900000	q12.12	11	34	0	0	0.55	0	0.369565	0	0.421612	0
chr13	24900000	27200000	q12.13	12	34	0	0	0.6	0	0.369565	0	0.556129	0
chr13	27200000	28300000	q12.2	12	34	0	0	0.6	0	0.369565	0	0.556129	0
chr13	28300000	31600000	q12.3	11	33	0	0	0.55	0	0.358696	0	0.428071	0
chr13	31600000	33400000	q13.1	12	34	0	1	0.6	0	0.369565	0.0108696	0.556129	0
chr13	33400000	34900000	q13.2	11	34	0	1	0.55	0	0.369565	0.0108696	0.421612	0
chr13	34900000	39500000	q13.3	11	34	0	1	0.55	0	0.369565	0.0108696	0.421612	0
chr13	39500000	44600000	q14.11	11	34	0	1	0.55	0	0.369565	0.0108696	0.421612	0
chr13	44600000	45200000	q14.12	11	34	0	1	0.55	0	0.369565	0.0108696	0.421612	0
chr13	45200000	46700000	q14.13	11	34	0	1	0.55	0	0.369565	0.0108696	0.421612	0
chr13	46700000	50300000	q14.2	11	34	0	1	0.55	0	0.369565	0.0108696	0.421612	0
chr13	50300000	54700000	q14.3	11	34	0	1	0.55	0	0.369565	0.0108696	0.421612	0
chr13	54700000	59000000	q21.1	8	24	0	1	0.4	0	0.26087	0.0108696	0.349402	0
chr13	59000000	61800000	q21.2	11	33	0	1	0.55	0	0.358696	0.0108696	0.428071	0
chr13	61800000	65200000	q21.31	11	33	0	1	0.55	0	0.358696	0.0108696	0.428071	0
chr13	65200000	68100000	q21.32	11	33	0	1	0.55	0	0.358696	0.0108696	0.428071	0
chr13	68100000	72800000	q21.33	11	33	0	0	0.55	0	0.358696	0	0.428071	0
chr13	72800000	74900000	q22.1	11	33	0	0	0.55	0	0.358696	0	0.428071	0
chr13	74900000	76700000	q22.2	11	33	0	0	0.55	0	0.358696	0	0.428071	0
chr13	76700000	78500000	q22.3	11	32	0	0	0.55	0	0.347826	0	0.43254	0
chr13	78500000	87100000	q31.1	10	33	0	0	0.5	0	0.358696	0	0.303063	0
chr13	87100000	89400000	q31.2	10	33	0	0	0.5	0	0.358696	0	0.303063	0
chr13	89400000	94400000	q31.3	10	33	0	0	0.5	0	0.358696	0	0.303063	0
chr13	94400000	97500000	q32.1	10	33	0	0	0.5	0	0.358696	0	0.303063	0
chr13	97500000	98700000	q32.2	10	32	0	0	0.5	0	0.347826	0	0.306839	0
chr13	98700000	101100000	q32.3	10	33	0	0	0.5	0	0.358696	0	0.303063	0
chr13	101100000	104200000	q33.1	10	33	0	0	0.5	0	0.358696	0	0.303063	0
chr13	104200000	106400000	q33.2	10	32	0	0	0.5	0	0.347826	0	0.306839	0
chr13	106400000	109600000	q33.3	10	32	0	0	0.5	0	0.347826	0	0.306839	0
chr13	109600000	114364328	q34	0	0	0	0	0	0	0	0	0	0
chr14	0	3600000	p13	0	0	0	0	0	0	0	0	0	0
chr14	3600000	8000000	p12	0	0	0	0	0	0	0	0	0	0
chr14	8000000	16100000	p11.2	0	0	0	0	0	0	0	0	0	0
chr14	16100000	17200000	p11.1	3	7	7	17	0.15	0.35	0.076087	0.184783	0.401377	0.587882
chr14	17200000	18200000	q11.1	3	7	7	17	0.15	0.35	0.076087	0.184783	0.401377	0.587882
chr14	18200000	24100000	q11.2	0	0	0	6	0	0	0	0.0652174	0	0.230761
chr14	24100000	32900000	q12	2	2	4	9	0.1	0.2	0.0217391	0.0978261	0.789805	0.564288
chr14	32900000	34800000	q13.1	2	2	4	10	0.1	0.2	0.0217391	0.108696	0.789805	0.329961
chr14	34800000	36100000	q13.2	2	2	4	10	0.1	0.2	0.0217391	0.108696	0.789805	0.329961
chr14	36100000	37400000	q13.3	2	2	4	10	0.1	0.2	0.0217391	0.108696	0.789805	0.329961
chr14	37400000	43000000	q21.1	2	2	4	10	0.1	0.2	0.0217391	0.108696	0.789805	0.329961
chr14	43000000	46700000	q21.2	2	1	4	10	0.1	0.2	0.0108696	0.108696	1.03037	0.329961
chr14	46700000	50400000	q21.3	2	1	4	10	0.1	0.2	0.0108696	0.108696	1.03037	0.329961
chr14	50400000	53600000	q22.1	2	1	4	10	0.1	0.2	0.0108696	0.108696	1.03037	0.329961
chr14	53600000	55000000	q22.2	2	1	4	10	0.1	0.2	0.0108696	0.108696	1.03037	0.329961
chr14	55000000	57600000	q22.3	2	1	4	10	0.1	0.2	0.0108696	0.108696	1.03037	0.329961
chr14	57600000	61600000	q23.1	2	1	4	10	0.1	0.2	0.0108696	0.108696	1.03037	0.329961
chr14	61600000	64300000	q23.2	2	1	4	10	0.1	0.2	0.0108696	0.108696	1.03037	0.329961
chr14	64300000	67400000	q23.3	2	1	4	10	0.1	0.2	0.0108696	0.108696	1.03037	0.329961
chr14	67400000	69800000	q24.1	2	1	4	10	0.1	0.2	0.0108696	0.108696	1.03037	0.329961
chr14	69800000	73300000	q24.2	2	1	4	10	0.1	0.2	0.0108696	0.108696	1.03037	0.329961
chr14	73300000	78800000	q24.3	2	1	4	10	0.1	0.2	0.0108696	0.108696	1.03037	0.329961
chr14	78800000	83100000	q31.1	2	1	4	10	0.1	0.2	0.0108696	0.108696	1.03037	0.329961
chr14	83100000	84400000	q31.2	2	1	4	10	0.1	0.2	0.0108696	0.108696	1.03037	0.329961
chr14	84400000	89300000	q31.3	2	1	4	10	0.1	0.2	0.0108696	0.108696	1.03037	0.329961
chr14	89300000	91400000	q32.11	2	1	4	10	0.1	0.2	0.0108696	0.108696	1.03037	0.329961
chr14	91400000	94200000	q32.12	2	1	4	10	0.1	0.2	0.0108696	0.108696	1.03037	0.329961
chr14	94200000	95800000	q32.13	2	1	4	10	0.1	0.2	0.0108696	0.108696	1.03037	0.329961
chr14	95800000	100900000	q32.2	2	1	4	10	0.1	0.2	0.0108696	0.108696	1.03037	0.329961
chr14	100900000	102700000	q32.31	2	1	4	10	0.1	0.2	0.0108696	0.108696	1.03037	0.329961
chr14	102700000	103500000	q32.32	2	1	4	10	0.1	0.2	0.0108696	0.108696	1.03037	0.329961
chr14	103500000	107043718	q32.33	0	0	0	0	0	0	0	0	0	0
chr15	0	4200000	p13	0	0	0	0	0	0	0	0	0	0
chr15	4200000	9700000	p12	0	0	0	0	0	0	0	0	0	0
chr15	9700000	17500000	p11.2	0	0	0	0	0	0	0	0	0	0
chr15	17500000	19000000	p11.1	5	21	8	26	0.25	0.4	0.228261	0.282609	0	0.334142
chr15	19000000	20500000	q11.1	3	13	5	16	0.15	0.25	0.141304	0.173913	0	0.26249
chr15	20500000	25500000	q11.2	0	0	6	11	0	0.3	0	0.119565	0	0.959738
chr15	25500000	27800000	q12	0	1	6	13	0	0.3	0.0108696	0.141304	0	0.675466
chr15	27800000	30000000	q13.1	0	1	6	13	0	0.3	0.0108696	0.141304	0	0.675466
chr15	30000000	30900000	q13.2	0	8	6	14	0	0.3	0.0869565	0.152174	0.456628	0.643674
chr15	30900000	33400000	q13.3	0	1	6	13	0	0.3	0.0108696	0.141304	0	0.675466
chr15	33400000	39800000	q14	0	0	6	13	0	0.3	0	0.141304	0	0.675466
chr15	39800000	42500000	q15.1	0	1	4	6	0	0.2	0.0108696	0.0652174	0	0.974546
chr15	42500000	43300000	q15.2	0	1	6	13	0	0.3	0.0108696	0.141304	0	0.675466
chr15	43300000	44500000	q15.3	0	1	6	13	0	0.3	0.0108696	0.141304	0	0.675466
chr15	44500000	49200000	q21.1	0	0	6	12	0	0.3	0	0.130435	0	0.700645
chr15	49200000	52600000	q21.2	0	0	6	12	0	0.3	0	0.130435	0	0.700645
chr15	52600000	58800000	q21.3	0	0	6	10	0	0.3	0	0.108696	0	1.02978
chr15	58800000	59000000	q22.1	0	0	6	10	0	0.3	0	0.108696	0	1.02978
chr15	59000000	63400000	q22.2	0	0	6	10	0	0.3	0	0.108696	0	1.02978
chr15	63400000	66900000	q22.31	0	0	6	10	0	0.3	0	0.108696	0	1.02978
chr15	66900000	67000000	q22.32	0	0	6	10	0	0.3	0	0.108696	0	1.02978
chr15	67000000	67200000	q22.33	0	0	6	10	0	0.3	0	0.108696	0	1.02978
chr15	67200000	72400000	q23	0	0	6	8	0	0.3	0	0.0869565	0	1.39505
chr15	72400000	74900000	q24.1	0	0	6	7	0	0.3	0	0.076087	0	1.55269
chr15	74900000	76300000	q24.2	0	0	6	8	0	0.3	0	0.0869565	0	1.39505
chr15	76300000	78000000	q24.3	0	0	7	8	0	0.35	0	0.0869565	0	1.75088
chr15	78000000	81400000	q25.1	0	0	6	8	0	0.3	0	0.0869565	0	1.39505
chr15	81400000	84700000	q25.2	0	0	6	8	0	0.3	0	0.0869565	0	1.39505
chr15	84700000	88500000	q25.3	2	0	6	8	0.1	0.3	0	0.0869565	1.44534	1.39505
chr15	88500000	93800000	q26.1	2	0	6	8	0.1	0.3	0	0.0869565	1.44534	1.39505
chr15	93800000	98000000	q26.2	2	0	6	9	0.1	0.3	0	0.0978261	1.44534	1.09269
chr15	98000000	101991189	q26.3	0	0	0	0	0	0	0	0	0	0
chr16	0	7800000	p13.3	0	0	0	0	0	0	0	0	0	0
chr16	7800000	10400000	p13.2	9	6	3	2	0.45	0.15	0.0652174	0.0217391	2.98653	1.28929
chr16	10400000	12500000	p13.13	9	6	3	2	0.45	0.15	0.0652174	0.0217391	2.98653	1.28929
chr16	12500000	14700000	p13.12	9	5	3	2	0.45	0.15	0.0543478	0.0217391	3.28184	1.28929
chr16	14700000	16700000	p13.11	8	13	2	2	0.4	0.1	0.141304	0.0217391	1.34088	0.789805
chr16	16700000	21200000	p12.3	9	6	2	1	0.45	0.1	0.0652174	0.0108696	2.98653	1.03037
chr16	21200000	24200000	p12.2	7	4	2	1	0.35	0.1	0.0434783	0.0108696	2.67071	1.03037
chr16	24200000	28500000	p12.1	5	5	2	1	0.25	0.1	0.0543478	0.0108696	1.52508	1.03037
chr16	28500000	35300000	p11.2	5	5	2	1	0.25	0.1	0.0543478	0.0108696	1.52508	1.03037
chr16	35300000	36800000	p11.1	5	3	4	3	0.25	0.2	0.0326087	0.0326087	2.01105	1.52464
chr16	36800000	38400000	q11.1	5	3	1	1	0.25	0.05	0.0326087	0.0108696	2.01105	0.473897
chr16	38400000	47000000	q11.2	5	3	1	1	0.25	0.05	0.0326087	0.0108696	2.01105	0.473897
chr16	47000000	52600000	q12.1	6	7	1	1	0.3	0.05	0.076087	0.0108696	1.55269	0.473897
chr16	52600000	56000000	q12.2	5	6	1	1	0.25	0.05	0.0652174	0.0108696	1.34358	0.473897
chr16	56000000	57300000	q13	6	5	1	2	0.3	0.05	0.0543478	0.0217391	1.94823	0.339986
chr16	57300000	66600000	q21	6	6	1	1	0.3	0.05	0.0652174	0.0108696	1.73496	0.473897
chr16	66600000	70800000	q22.1	3	6	1	1	0.15	0.05	0.0652174	0.0108696	0.43206	0.473897
chr16	70800000	72800000	q22.2	5	6	1	1	0.25	0.05	0.0652174	0.0108696	1.34358	0.473897
chr16	72800000	74100000	q22.3	5	6	1	1	0.25	0.05	0.0652174	0.0108696	1.34358	0.473897
chr16	74100000	79200000	q23.1	3	4	1	1	0.15	0.05	0.0434783	0.0108696	0.884301	0.473897
chr16	79200000	81600000	q23.2	5	5	1	1	0.25	0.05	0.0543478	0.0108696	1.52508	0.473897
chr16	81600000	84100000	q23.3	5	5	1	1	0.25	0.05	0.0543478	0.0108696	1.52508	0.473897
chr16	84100000	87000000	q24.1	5	5	1	1	0.25	0.05	0.0543478	0.0108696	1.52508	0.473897
chr16	87000000	88700000	q24.2	5	5	1	1	0.25	0.05	0.0543478	0.0108696	1.52508	0.473897
chr16	88700000	90338345	q24.3	0	0	0	0	0	0	0	0	0	0
chr17	0	3400000	p13.3	0	0	0	0	0	0	0	0	0	0
chr17	3400000	6500000	p13.2	0	1	10	22	0	0.5	0.0108696	0.23913	0	0.863641
chr17	6500000	10800000	p13.1	0	1	10	23	0	0.5	0.0108696	0.25	0	0.842317
chr17	10800000	16100000	p12	0	1	10	23	0	0.5	0.0108696	0.25	0	0.842317
chr17	16100000	22700000	p11.2	0	1	10	15	0	0.5	0.0108696	0.163043	0	1.53357
chr17	22700000	25100000	p11.1	0	7	8	11	0	0.4	0.076087	0.119565	0.221895	1.51917
chr17	25100000	27400000	q11.1	2	8	2	3	0.1	0.1	0.0869565	0.0326087	0	0.626764
chr17	27400000	33500000	q11.2	3	11	1	4	0.15	0.05	0.119565	0.0434783	0.143108	0
chr17	33500000	39800000	q12	2	10	1	3	0.1	0.05	0.108696	0.0326087	0	0.255405
chr17	39800000	40200000	q21.1	3	11	1	3	0.15	0.05	0.119565	0.0326087	0.143108	0.255405
chr17	40200000	42800000	q21.2	2	9	1	2	0.1	0.05	0.0978261	0.0217391	4.82164e-17	0.339986
chr17	42800000	46800000	q21.31	3	3	0	2	0.15	0	0.0326087	0.0217391	1.05853	0
chr17	46800000	49300000	q21.32	3	8	0	3	0.15	0	0.0869565	0.0326087	0.367172	0
chr17	49300000	52100000	q21.33	3	8	0	3	0.15	0	0.0869565	0.0326087	0.367172	0
chr17	52100000	59500000	q22	3	8	0	3	0.15	0	0.0869565	0.0326087	0.367172	0
chr17	59500000	60200000	q23.1	4	9	0	4	0.2	0	0.0978261	0.0434783	0.564288	0
chr17	60200000	63100000	q23.2	3	9	0	4	0.15	0	0.0978261	0.0434783	0.158162	0
chr17	63100000	64600000	q23.3	3	10	0	3	0.15	0	0.108696	0.0326087	0.151416	0
chr17	64600000	66200000	q24.1	3	10	0	4	0.15	0	0.108696	0.0434783	0.151416	0
chr17	66200000	69100000	q24.2	3	10	0	3	0.15	0	0.108696	0.0326087	0.151416	0
chr17	69100000	72900000	q24.3	3	8	0	3	0.15	0	0.0869565	0.0326087	0.367172	0
chr17	72900000	76800000	q25.1	3	8	0	3	0.15	0	0.0869565	0.0326087	0.367172	0
chr17	76800000	77200000	q25.2	3	8	0	3	0.15	0	0.0869565	0.0326087	0.367172	0
chr17	77200000	83257441	q25.3	0	0	0	0	0	0	0	0	0	0
chr18	0	2900000	p11.32	0	0	0	0	0	0	0	0	0	0
chr18	2900000	7200000	p11.31	0	2	13	26	0	0.65	0.0217391	0.282609	0	1.1554
chr18	7200000	8500000	p11.23	0	2	11	27	0	0.55	0.0217391	0.293478	0	0.77848
chr18	8500000	10900000	p11.22	0	2	8	27	0	0.4	0.0217391	0.293478	0	0.206207
chr18	10900000	15400000	p11.21	0	1	9	26	0	0.45	0.0108696	0.282609	0	0.475794
chr18	15400000	18500000	p11.1	0	2	9	22	0	0.45	0.0217391	0.23913	0	0.683463
chr18	18500000	21500000	q11.1	0	1	11	22	0	0.55	0.0108696	0.23913	0	1.05374
chr18	21500000	27500000	q11.2	0	1	12	25	0	0.6	0.0108696	0.271739	0	1.16255
chr18	27500000	35100000	q12.1	0	1	10	26	0	0.5	0.0108696	0.282609	0	0.629996
chr18	35100000	39500000	q12.2	0	0	11	27	0	0.55	0	0.293478	0	0.77848
chr18	39500000	45900000	q12.3	0	0	13	27	0	0.65	0	0.293478	0	1.13659
chr18	45900000	50700000	q21.1	0	0	11	21	0	0.55	0	0.228261	0	1.27017
chr18	50700000	56200000	q21.2	0	0	14	27	0	0.7	0	0.293478	0	1.32928
chr18	56200000	58600000	q21.31	0	0	14	27	0	0.7	0	0.293478	0	1.32928
chr18	58600000	61300000	q21.32	0	0	15	27	0	0.75	0	0.293478	0	1.53016
chr18	61300000	63900000	q21.33	0	0	15	27	0	0.75	0	0.293478	0	1.53016
chr18	63900000	69100000	q22.1	0	0	15	27	0	0.75	0	0.293478	0	1.53016
chr18	69100000	71000000	q22.2	0	0	15	27	0	0.75	0	0.293478	0	1.53016
chr18	71000000	75400000	q22.3	0	0	15	27	0	0.75	0	0.293478	0	1.53016
chr18	75400000	80373285	q23	0	0	0	0	0	0	0	0	0	0
chr19	0	6900000	p13.3	0	0	0	0	0	0	0	0	0	0
chr19	6900000	12600000	p13.2	1	4	0	1	0.05	0	0.0434783	0.0108696	0	0
chr19	12600000	13800000	p13.13	1	5	0	2	0.05	0	0.0543478	0.0217391	0	0
chr19	13800000	16100000	p13.12	1	5	0	2	0.05	0	0.0543478	0.0217391	0	0
chr19	16100000	19900000	p13.11	1	4	0	2	0.05	0	0.0434783	0.0217391	0	0
chr19	19900000	24200000	p12	1	4	0	6	0.05	0	0.0434783	0.0652174	0	0.230761
chr19	24200000	26200000	p11	1	3	0	1	0.05	0	0.0326087	0.0108696	0.255405	0
chr19	26200000	28100000	q11	1	4	0	1	0.05	0	0.0434783	0.0108696	0	0
chr19	28100000	31900000	q12	1	5	0	0	0.05	0	0.0543478	0	0	0
chr19	31900000	35100000	q13.11	1	4	0	0	0.05	0	0.0434783	0	0	0
chr19	35100000	37800000	q13.12	1	5	0	0	0.05	0	0.0543478	0	0	0
chr19	37800000	38200000	q13.13	1	5	0	0	0.05	0	0.0543478	0	0	0
chr19	38200000	42900000	q13.2	1	4	0	0	0.05	0	0.0434783	0	0	0
chr19	42900000	44700000	q13.31	1	5	0	0	0.05	0	0.0543478	0	0	0
chr19	44700000	47500000	q13.32	1	6	0	0	0.05	0	0.0652174	0	4.82164e-17	0
chr19	47500000	50900000	q13.33	1	6	0	1	0.05	0	0.0652174	0.0108696	4.82164e-17	0
chr19	50900000	53100000	q13.41	1	6	0	1	0.05	0	0.0652174	0.0108696	4.82164e-17	0
chr19	53100000	55800000	q13.42	1	5	0	1	0.05	0	0.0543478	0.0108696	0	0
chr19	55800000	58617616	q13.43	0	0	0	0	0	0	0	0	0	0
chr20	0	5100000	p13	0	0	0	0	0	0	0	0	0	0
chr20	5100000	9200000	p12.3	8	22	1	6	0.4	0.05	0.23913	0.0652174	0.514864	4.82164e-17
chr20	9200000	12000000	p12.2	8	22	1	7	0.4	0.05	0.23913	0.076087	0.514864	0
chr20	12000000	17900000	p12.1	7	23	1	5	0.35	0.05	0.25	0.0543478	0.221617	0
chr20	17900000	21300000	p11.23	10	23	1	5	0.5	0.05	0.25	0.0543478	0.842317	0
chr20	21300000	22300000	p11.22	10	22	1	6	0.5	0.05	0.23913	0.0652174	0.863641	4.82164e-17
chr20	22300000	25700000	p11.21	11	20	1	3	0.55	0.05	0.217391	0.0326087	1.31761	0.255405
chr20	25700000	28100000	p11.1	8	17	2	2	0.4	0.1	0.184783	0.0217391	0.777292	0.789805
chr20	28100000	30400000	q11.1	7	18	1	1	0.35	0.05	0.195652	0.0108696	0.567726	0.473897
chr20	30400000	33500000	q11.21	11	28	0	0	0.55	0	0.304348	0	0.757453	0
chr20	33500000	35800000	q11.22	14	33	0	0	0.7	0	0.358696	0	0.864646	0
chr20	35800000	39000000	q11.23	14	33	0	0	0.7	0	0.358696	0	0.864646	0
chr20	39000000	43100000	q12	14	33	0	0	0.7	0	0.358696	0	0.864646	0
chr20	43100000	43500000	q13.11	14	33	0	0	0.7	0	0.358696	0	0.864646	0
chr20	43500000	47800000	q13.12	13	33	0	0	0.65	0	0.358696	0	0.70949	0
chr20	47800000	51200000	q13.13	14	33	0	0	0.7	0	0.358696	0	0.864646	0
chr20	51200000	56400000	q13.2	14	33	0	0	0.7	0	0.358696	0	0.864646	0
chr20	56400000	57800000	q13.31	14	33	0	0	0.7	0	0.358696	0	0.864646	0
chr20	57800000	59700000	q13.32	14	33	0	0	0.7	0	0.358696	0	0.864646	0
chr20	59700000	64444167	q13.33	0	0	0	0	0	0	0	0	0	0
chr21	0	3100000	p13	0	0	0	0	0	0	0	0	0	0
chr21	3100000	7000000	p12	0	0	0	0	0	0	0	0	0	0
chr21	7000000	10900000	p11.2	0	0	1	10	0	0.05	0	0.108696	0	0.162479
chr21	10900000	12000000	p11.1	0	1	3	11	0	0.15	0.0108696	0.119565	0	0.143108
chr21	12000000	13000000	q11.1	0	1	3	11	0	0.15	0.0108696	0.119565	0	0.143108
chr21	13000000	15000000	q11.2	0	1	2	10	0	0.1	0.0108696	0.108696	0	0
chr21	15000000	22600000	q21.1	0	1	2	11	0	0.1	0.0108696	0.119565	0	0
chr21	22600000	25500000	q21.2	0	1	2	12	0	0.1	0.0108696	0.130435	0	0
chr21	25500000	30200000	q21.3	0	1	2	10	0	0.1	0.0108696	0.108696	0	0
chr21	30200000	34400000	q22.11	0	1	1	11	0	0.05	0.0108696	0.119565	0	0.161844
chr21	34400000	36400000	q22.12	0	1	3	10	0	0.15	0.0108696	0.108696	0	0.151416
chr21	36400000	38300000	q22.13	0	1	3	10	0	0.15	0.0108696	0.108696	0	0.151416
chr21	38300000	41200000	q22.2	0	1	3	11	0	0.15	0.0108696	0.119565	0	0.143108
chr21	41200000	46709983	q22.3	0	0	0	0	0	0	0	0	0	0
chr22	0	4300000	p13	0	0	0	0	0	0	0	0	0	0
chr22	4300000	9400000	p12	0	0	0	0	0	0	0	0	0	0
chr22	9400000	13700000	p11.2	0	0	0	0	0	0	0	0	0	0
chr22	13700000	15000000	p11.1	1	2	8	9	0.05	0.4	0.0217391	0.0978261	0.339986	1.93949
chr22	15000000	17400000	q11.1	0	1	6	7	0	0.3	0.0108696	0.076087	0	1.55269
chr22	17400000	21700000	q11.21	0	0	7	7	0	0.35	0	0.076087	0	1.93308
chr22	21700000	23100000	q11.22	0	0	7	9	0	0.35	0	0.0978261	0	1.36859
chr22	23100000	25500000	q11.23	0	0	7	10	0	0.35	0	0.108696	0	1.30866
chr22	25500000	29200000	q12.1	0	0	7	10	0	0.35	0	0.108696	0	1.30866
chr22	29200000	31800000	q12.2	0	0	7	10	0	0.35	0	0.108696	0	1.30866
chr22	31800000	37200000	q12.3	0	0	7	10	0	0.35	0	0.108696	0	1.30866
chr22	37200000	40600000	q13.1	0	0	7	10	0	0.35	0	0.108696	0	1.30866
chr22	40600000	43800000	q13.2	0	0	6	10	0	0.3	0	0.108696	0	1.02978
chr22	43800000	48100000	q13.31	0	0	8	10	0	0.4	0	0.108696	0	1.59277
chr22	48100000	49100000	q13.32	0	0	8	10	0	0.4	0	0.108696	0	1.59277
chr22	49100000	50818468	q13.33	0	0	0	0	0	0	0	0	0	0

[truncated: 1 more sheets: Figure6]
